# Supplementary material for: A Myt1 family transcription factor defines neuronal fate by repressing non-neuronal genes
Source: eLife. 2019 Aug 6;8:e46703. doi: 10.7554/eLife.46703 (PMC6684318; doi:10.7554/eLife.46703)
Supplement: Figure 2—source data 1. [file elife-46703-fig2-data1.xlsx]

## Sheet: Sheet1
wt	hlh-2
6.32478e+07	1.6177e+07
1.36203e+08	8.17304e+06
1.04395e+08	8.00432e+06
1.47795e+08	3.64337e+07
1.59457e+08	3.36581e+07
2.31007e+08	1.03623e+07
6.62472e+07	1.43325e+07
1.0029e+08	1.80161e+07
4.11637e+07	1.07654e+07
1.23372e+08	1.09314e+07
4.83258e+07	1.17406e+07
1.02312e+08	3.55468e+07
5.72003e+07	1.27535e+07
9.66954e+07	4.24349e+07
4.3094e+07	2.94655e+07
1.05494e+08	5.0312e+06
5.99626e+07	6.72339e+07
1.59927e+08	3.48693e+07
9.9538e+07	1.37686e+07
7.60741e+07	1.23218e+07
	1.76333e+07
	5.02106e+07
