# Supplementary material for: A Myt1 family transcription factor defines neuronal fate by repressing non-neuronal genes
Source: eLife. 2019 Aug 6;8:e46703. doi: 10.7554/eLife.46703 (PMC6684318; doi:10.7554/eLife.46703)
Supplement: Figure 2—source data 2. [file elife-46703-fig2-data2.xlsx]

## Sheet: Sheet1
wt	E-box
0.683892	0.104297
0.633873	0.13353
0.772204	0.171088
0.711007	0.235754
0.736265	0.128336
0.785261	0.223867
0.659335	0.231761
0.952601	0.074262
0.736031	0.189315
0.835362	0.027373
