# Supplementary material for: A Myt1 family transcription factor defines neuronal fate by repressing non-neuronal genes
Source: eLife. 2019 Aug 6;8:e46703. doi: 10.7554/eLife.46703 (PMC6684318; doi:10.7554/eLife.46703)
Supplement: Figure 4—source data 1. [file elife-46703-fig4-data1.xlsx]

## Sheet: Sheet1
wt (-cre)	ztf-11 cKO		number of SCM+/lin-32+ nuclei were counted.
0	0
0	1
0	1
0	0
0	1
0	0
0	1
0	0
0	3
0	2
0	2
0	0
0	1
0	2
0	0
0	3
0	0
0	1
0	0
0	1
0	1
0	0
0	3
0	0
0	2
0	1
0	1
0	0
0	0
0	1
0	1
0	2
0	0
0	1
0	0
0	1
0	0
0	2
0	0
0	0
0	0
0	1
0	1
0	0
0	0
0	1
0	2
0	1
0	1
0	0
