# Supplementary material for: A Myt1 family transcription factor defines neuronal fate by repressing non-neuronal genes
Source: eLife. 2019 Aug 6;8:e46703. doi: 10.7554/eLife.46703 (PMC6684318; doi:10.7554/eLife.46703)
Supplement: Figure 4—source data 2. [file elife-46703-fig4-data2.xlsx]

## Sheet: Sheet1
wt	+cre		Cummulative ZTF-11::GFP signal from 4 postdeirid lineage cells (PDE, PDEso, PDEsh and V5.paap) were quantified.
268537	154443
329093	178684
505612	42485.2
74196.7	49898.9
478475	148508
383588	37837.6
523739	30964.7
518131	29972.3
239758	10728.8
266666	58868.5
238424	21771.6
113798	129512
59322.5	46947.4
99494.5	29825.9
429349	70971.1
440996	158183
456373	219116
191407	21678.1
144568	49370.4
231741	203191
