# Supplementary material for: A Myt1 family transcription factor defines neuronal fate by repressing non-neuronal genes
Source: eLife. 2019 Aug 6;8:e46703. doi: 10.7554/eLife.46703 (PMC6684318; doi:10.7554/eLife.46703)
Supplement: Figure 5—source data 1. [file elife-46703-fig5-data1.xlsx]

## Sheet: Sheet1
	Normal development (1 PVD)	PVD lost	Extra PVD-like cells
wt	100	0	0
Seam Cell::ZTF-11	90	0	68
lin-32	0	100	0
lin-32; Seam Cell::ZTF-11	0	100	0
