# Supplementary material for: A Myt1 family transcription factor defines neuronal fate by repressing non-neuronal genes
Source: eLife. 2019 Aug 6;8:e46703. doi: 10.7554/eLife.46703 (PMC6684318; doi:10.7554/eLife.46703)
Supplement: Figure 5—source data 2. [file elife-46703-fig5-data2.xlsx]

## Sheet: Sheet1
	Normal development	Seam cell gaps	% seam cell gaps
wt	0	100	0
ZTF-11 GOF	43	68	63.2353
lin-32	0	100	0
lin-32; ZTF-11 GOF	38	55	69.0909
