# Supplementary material for: A Myt1 family transcription factor defines neuronal fate by repressing non-neuronal genes
Source: eLife. 2019 Aug 6;8:e46703. doi: 10.7554/eLife.46703 (PMC6684318; doi:10.7554/eLife.46703)
Supplement: Figure 5—source data 3. [file elife-46703-fig5-data3.xlsx]

## Sheet: Sheet1
	Ectopic neurons	Non-neuronal
LIN-32 expressing	26	0
LIN-32-negative	8	48
% LIN-32+ cells	76.4706	0
95% CI, upper bound	11.1	7.4
95% CI, lower bound	16.5	0
