# Supplementary material for: A Myt1 family transcription factor defines neuronal fate by repressing non-neuronal genes
Source: eLife. 2019 Aug 6;8:e46703. doi: 10.7554/eLife.46703 (PMC6684318; doi:10.7554/eLife.46703)
Supplement: Figure 6—source data 1. [file elife-46703-fig6-data1.xlsx]

## Sheet: ACh
wt	ztf-11 cKO		VNC	no		Expected postembryonic = Total number - expected embryonic (11)	wt	ztf-11 cKO		Average		SD
45	38		VA2-11	10			34	27		33.3636	27.5902	1.0486	1.54248
45	39		VB3-11	9			34	28
44	34		AS2-10	9			33	23
45	38		DB3-7	5			34	27
43	38		DA2-7	6			32	27
45	33		VC1-6	6			34	22
45	38		total	45			34	27
45	38		Expected postembryonic	34			34	27
44	39		Expected embryonic	11			33	28
44	39						33	28
44	39						33	28
45	41						34	30
41	36						30	25
45	39						34	28
43	41						32	30
45	39						34	28
45	41						34	30
45	41						34	30
45	39						34	28
43	38						32	27
45	37						34	26
45	39						34	28
	38							27
	40							29
	38							27
	39							28
	37							26
	39							28
	39							28
	40							29
	38							27
	40							29
	38							27
	39							28
	37							26
	39							28
	39							28
	40							29
	38							27
	39							28
	40							29
	40							29
	38							27
	40							29
	40							29
	35							24
	39							28
	38							27
	39							28
	40							29
	38							27
	39							28
	38							27
	36							25
	38							27
	39							28
	39							28
	41							30
	39							28
	38							27
	39							28

## Sheet: gaba
wt	ztf-11 cKO		VNC	No		Expected postembryonic = Total number - expected embryonic (6)	wt	ztf-11 cKO		Average		SD
19	19		DD	6			13	13		13	12.3962	0	0.839863
19	18		VD	13			13	12
19	19		total	19			13	13
19	19		Expected postembryonic	13			13	13
19	19		Expected embryonic	6			13	13
19	18						13	12
19	17						13	11
19	16						13	10
19	19						13	13
19	18						13	12
19	18						13	12
19	18						13	12
19	18						13	12
19	18						13	12
19	17						13	11
19	19						13	13
19	19						13	13
19	19						13	13
19	19						13	13
19	19						13	13
	19							13
	19							13
	18							12
	19							13
	18							12
	19							13
	19							13
	18							12
	19							13
	19							13
	19							13
	16							10
	18							12
	19							13
	19							13
	19							13
	18							12
	19							13
	18							12
	18							12
	19							13
	19							13
	18							12
	19							13
	19							13
	17							11
	19							13
	19							13
	18							12
	18							12
	19							13
	19							13
	16							10

## Sheet: Aminergic
wt	ztf-11 cKO		VNC	no
2	0		VC4-5	2
2	0		Postembryonic	2
2	0
2	0
2	0
2	1
2	1
2	1
2	0
2	0
2	0
2	1
2	0
2	0
2	1
2	0
2	0
2	0
2	0
2	1
2	1
2	0
2	0
2	0
2	0
2	1
2	1
2	0
2	0
2	0
2	0
2	0
2	0
2	0
2	0
2	1
2	2
2	0
2	0
2	0
	0
	0
	0
	0
	0
	0
	0
	0
	0
	0
	1
	0
	1
	0
	0
	1
	0
	0
	1
	0
	1
	1
	0
	0
	0
	0
	0
	0
	0
	0
	0
	0
	0
	0
	0
	0
	0
	0
	1
	0
	0
	0
	0
	0
	0
	1
	0
	0
	1
	0
	1
	0
	0
	0
	0
	0
	1
	0
	0
	1
	1
	0
	0
	0
	0
	0
	1
	0
	0
	0
	0
	1
	0
	0
	0
	1
	0
	0
	0
