# Supplementary material for: A Myt1 family transcription factor defines neuronal fate by repressing non-neuronal genes
Source: eLife. 2019 Aug 6;8:e46703. doi: 10.7554/eLife.46703 (PMC6684318; doi:10.7554/eLife.46703)
Supplement: Figure 7—source data 1. [file elife-46703-fig7-data1.xlsx]

## Sheet: Sheet1
wt	ztf-11(tm2315)	ztf-11(tm2315); ztf-11 RNAi	No of neurons in ventral cord in synchronized L1 were counted.
15	13	15
15	15	15
15	15	15
15	13	14
15	15	15
15	15	15
15	15	14
15	15	15
15	14	15
15	15	15
15	15	14
15	14	13
15	13	15
15	15	14
15	15	15
15	15	15
15	15	15
15	15	14
15	14	15
15	13	14
15	15	15
15	15	15
15	15	15
15	15	15
15	15	15
15	15	15
15	14	15
15	15	15
15	15	15
15	15	14
15	15	15
15	15	15
15	15	15
15	15	15
15	15	15
15	15	15
15	13	14
15	15	15
15	15	15
15	15	15
15	15	15
15	15	15
15	15	14
15	15	14
15	15	14
15	15	15
15	13	15
15	15	15
15	15	15
15	14	15
15	13
15	15
15	15
15	14
15	15
15	15
15	15
15	14
15	15
15	15
15	15
15	12
15	15
15	15
15	15
15	15
15	15
15	15
15	15
15	14
15	15
15	15
15	15
15	15
15	15
15	15
15	15
15	15
15	15
	15
