# Supplementary material for: A Myt1 family transcription factor defines neuronal fate by repressing non-neuronal genes
Source: eLife. 2019 Aug 6;8:e46703. doi: 10.7554/eLife.46703 (PMC6684318; doi:10.7554/eLife.46703)
Supplement: Figure 7—source data 2. [file elife-46703-fig7-data2.xlsx]

## Sheet: cho-1
wt	tm2315
58	58
66	61
56	64
55	45
57	65
59	58
61	61
61	61
58	61
58	59
58	49
57	57
57	61
56	51
61	58
59	54
52	66
53	61
56	57
58	59

## Sheet: eat-4
wt	tm2315
49	51
50	47
50	50
51	49
47	50
50	48
50	50
49	50
50	51
50	46
47	48
49	49
50	49
51	48
49	47
50	50
49	49
47	50
50	53
47	49

## Sheet: unc-47
wt	tm2315
9	9
9	9
9	9
9	9
9	9
9	9
9	9
9	9
9	9
9	9
9	9
9	9
9	9
9	9
9	9
9	9
9	9
9	9
9	9
9	9

## Sheet: cat-1
wt	tm2315
14			RIH neuron is very weakly stained by CAT-1 in L1 and could only occasionally be counted.
14
14
14
14
13
14
14
15
14
15
14
14
15
14
14
14
14
14
15
