# Supplementary material for: A Myt1 family transcription factor defines neuronal fate by repressing non-neuronal genes
Source: eLife. 2019 Aug 6;8:e46703. doi: 10.7554/eLife.46703 (PMC6684318; doi:10.7554/eLife.46703)
Supplement: Figure 7—source data 3. [file elife-46703-fig7-data3.xlsx]

## Sheet: Sheet1
wt	ztf-11(tm2315)/hT2	ztf-11(tm2315)
32	102	3
87	73	2
95	100	7
102	6	1
88	40	0
110	85	0
11	93	0
31	80	1
29	110	0
64	45	6
120	118	0
102	41	25
84	60	0
91	65
77	52
105	1
77	57
133	52
101	61
40	90
	13
	32
	54
	37
	88
	102
	17
