# Supplementary material for: A Myt1 family transcription factor defines neuronal fate by repressing non-neuronal genes
Source: eLife. 2019 Aug 6;8:e46703. doi: 10.7554/eLife.46703 (PMC6684318; doi:10.7554/eLife.46703)
Supplement: Figure 8—source data 1. [file elife-46703-fig8-data1.xlsx]

## Sheet: wt
1	1	1	1	0		Presence of lin-22::gfp in each seam cell lineages in L2 stage were counted. Colums A-E correspond to V1-5. 1 = gfp positive, 0 = gfp negative.
1	1	1	1	0
0	0	1	1	0
1	1	1	1	0
1	0	1	1	0
0	1	1	1	0
0	1	0	1	0
1	1	0	1	0
1	1	1	1	0
1	1	1	1	0
0	1	1	1	0
1	0	1	1	0
1	0	1	1	0
1	1	0	1	0
1	1	1	1	0
1	1	1	1	0
1	1	1	0	0
0	1	1	0	0
1	1	0	0	0
0	1	1	0	0
1	1	1	1	0
1	1	1	1	0
1	1	1	0	0
1	1	1	1	0
1	1	1	1	0
0	1	0	1	0
1	0	1	1	0
1	1	1	1	0
1	1	1	1	0
1	1	1	1	0
1	1	1	1	0
1	1	1	1	0
1	1	1	0	0
1	1	1	1	0
1	1	1	1	0
1	1	1	1	0
1	1	1	1	0
1	1	1	1	0
0	1	1	1	0
1	1	1	0	0
1	1	1	1	0
1	1	0	1	0
1	1	1	1	0
1	1	1	0	0
1	1	1	1	0
1	0	0	1	0
1	1	1	1	0
1	1	1	1	0
0	0	1	0	0
1	1	1	1	0
1	1	0	0	0
0	1	1	1	0
1	1	1	1	0
1	1	1	0	0
1	1	1	0	0
1	1	0	0	0
1	1	1	1	0
0	1	1	1	0
0	1	1	1	0
1	1	1	1	0
1	1	1	1	0
1	1	1	1	0
1	1	1	1	0
1	1	1	1	0
1	1	1	1	0
1	1	1	1	0
1	1	1	1	0
1	1	1	1	0
0.823529	0.897059	0.867647	0.808824	0
0.849265	231	41

## Sheet: 8881
0	1	1	1	0
1	1	1	1	0
1	1	0	0	0
1	1	1	0	0
1	1	0	1	0
1	1	0	1	0
1	1	1	0	0
1	1	1	1	0
1	1	0	1	0
1	1	0	0	0
1	1	1	1	0
1	1	1	1	0
1	0	1	0	0
1	1	1	0	0
1	1	1	1	0
1	1	1	1	0
1	1	1	1	0
0	1	1	0	0
0	0	1	1	0
1	1	1	0	0
1	1	1	1	0
1	1	1	1	0
1	1	1	1	0
1	1	1	1	0
1	0	1	1	0
0	1	1	1	0
1	1	1	1	0
1	1	1	1	0
1	1	0	1	0
0	0	1	1	0
1	1	1	1	0
1	1	1	1	0
1	1	1	1	0
0	1	1	1	0
1	1	1	1	0
0	0	1	1	0
0	1	0	1	0
0	1	0	1	0
1	1	1	1	0
1	1	1	1	0
1	1	1	1	0
1	1	1	1	0
1	0	1	1	0
1	1	0	1	0
1	1	1	1	0
1	1	1	1	0
1	1	1	1	0
1	1	0	1	0
1	1	1	1	0
1	1	1	0	0
1	1	1	1	0
1	1	1	1	0
1	0	1	1	0
0	0	1	1	0
1	1	0	1	0
1	0	1	1	0
1	1	1	1	0
1	1	1	1	0
1	1	1	1	0
1	1	1	1	0
0	1	1	1	0
0	0	1	1	0
1	1	1	1	0
0	1	1	1	0
0	1	0	1	0
0	1	1	1	0
0.772727	0.848485	0.818182	0.863636	0
0.825758	218	46

## Sheet: Sheet1
%lin-22::gfp positive
	V1-4	V5
wt (-cre)	84.92	0
ztf-11 cKO	82.58	0
