# Supplementary material for: A Myt1 family transcription factor defines neuronal fate by repressing non-neuronal genes
Source: eLife. 2019 Aug 6;8:e46703. doi: 10.7554/eLife.46703 (PMC6684318; doi:10.7554/eLife.46703)
Supplement: Figure 8—source data 2. [file elife-46703-fig8-data2.xlsx]

## Sheet: V5 only
	wt	lin-22	ztf-11	lin-22; ztf-11	No of PVD were countd
PVD present	100	100	54	53
PVD missing	0	0	61	51

## Sheet: v1-4
	wt	lin-22	ztf-11	lin-22; ztf-11	Number of all PVD-like cells anterior to PVD were counted.
Extra PVD present	0	383	0	170
Extra PVD missing	400	17	460	246
