# Supplementary material for: A Myt1 family transcription factor defines neuronal fate by repressing non-neuronal genes
Source: eLife. 2019 Aug 6;8:e46703. doi: 10.7554/eLife.46703 (PMC6684318; doi:10.7554/eLife.46703)
Supplement: Figure 8—source data 3. [file elife-46703-fig8-data3.xlsx]

## Sheet: Sheet1
wt (-cre)	ztf-11 cKO
196189	466094
129040	687858
326179	185099
124481	171523
638305	511421
320721	161817
208874	172503
293923	146186
123588	113749
103984	246738
126462	101132
59543.4	317917
259192	218485
158179	140212
429348	314856
313590	44072.7
668396	443828
80973.8	107090
142080	250496
72755.5	640330
