# Supplementary material for: A Myt1 family transcription factor defines neuronal fate by repressing non-neuronal genes
Source: eLife. 2019 Aug 6;8:e46703. doi: 10.7554/eLife.46703 (PMC6684318; doi:10.7554/eLife.46703)
Supplement: Figure 10—source data 1. [file elife-46703-fig10-data1.xlsx]

## Sheet: Sheet1
	wt	EnR-ZF	VP64-ZF
Normal development	100	65	88
PVD lost	0	3	37
Extra PVD-like cells	0	8	0
