# Supplementary material for: A Myt1 family transcription factor defines neuronal fate by repressing non-neuronal genes
Source: eLife. 2019 Aug 6;8:e46703. doi: 10.7554/eLife.46703 (PMC6684318; doi:10.7554/eLife.46703)
Supplement: Figure 10—source data 2. [file elife-46703-fig10-data2.xlsx]

## Sheet: Sheet1
	wt	ztf-11 GOF	lin-52	lin-52 ztf-11 gof		wt and lin-52 without ZTF-11 GOF were not included in the graph.
Normal PVD development	100	67	74	81
PVD missing	0	0	26	29
Extra PVD-like cells	0	29	0	7
