# Supplementary material for: A Myt1 family transcription factor defines neuronal fate by repressing non-neuronal genes
Source: eLife. 2019 Aug 6;8:e46703. doi: 10.7554/eLife.46703 (PMC6684318; doi:10.7554/eLife.46703)
Supplement: Figure 10—source data 3. [file elife-46703-fig10-data3.xlsx]

## Sheet: Sheet1
Numbers represent the number of mCherry signal on each images.
no Ab	LIN-9	no Ab	LIN-52	no Ab	RBA-1	no Ab	SIN-3	no Ab	LET-418	no Ab	EGL-27	no Ab	H2A
4	27	4	20	4	56	6	13	7	7	11	6	4	7
7	28	7	22	4	72	7	13	11	6	6	16	6	8
13	19	2	34	11	78	7	12	10	8	5	12	5	8
7	21	3	29	4	73	14	12	13	13	7	9	2	7
3	16	4	43	7	70	10	9	13	5	11	10	5	2
	17		35		68		28		8		13		8
	14		34		51		26		9		14		2
	79		14		76		29		5		8		7
	55		29		67		21				13		11
	56		43		56		20				5		2
	59
	53
	27
	28
	38
	55
	80
