# Supplementary material for: A Myt1 family transcription factor defines neuronal fate by repressing non-neuronal genes
Source: eLife. 2019 Aug 6;8:e46703. doi: 10.7554/eLife.46703 (PMC6684318; doi:10.7554/eLife.46703)
Supplement: Supplementary file 2. [file elife-46703-supp2.xlsx]

## Sheet: ztf-11 rnaseq
NM_077263	441.321	-2.67751	0.373209	-7.17429	7.26833e-13	1.07251e-08	folr-1
NM_001264316	1191.22	1.82801	0.271157	6.74153	1.56722e-11	9.31117e-08	ztf-11
NM_078124	108.086	-2.81839	0.419776	-6.71404	1.89303e-11	9.31117e-08	phat-6
NR_052302	108.177	2.75592	0.431476	6.38719	1.68965e-10	6.23313e-07
NM_064287	1049.87	-1.55321	0.24547	-6.32749	2.49187e-10	7.35401e-07	clec-4
NM_068039	48.8114	-2.64776	0.446504	-5.92999	3.02957e-09	7.03854e-06	clec-71
NM_068791	317.564	-2.3907	0.404244	-5.914	3.33896e-09	7.03854e-06	F13B6.2
NM_063091	994.683	-1.4247	0.250221	-5.69376	1.2427e-08	2.05191e-05	E04F6.4
NR_052308	150.323	2.46125	0.432363	5.69256	1.2515e-08	2.05191e-05
NM_182456	232.334	-2.36533	0.439339	-5.38384	7.29151e-08	0.000107594	fipr-3
NM_001026504	83.2066	-2.30287	0.444296	-5.18318	2.18132e-07	0.000291235	W10C8.6
NM_064094	701.241	-1.82079	0.353241	-5.15452	2.54282e-07	0.000291235	C47D12.5
NM_067568	2163.6	-2.04999	0.397838	-5.15284	2.56577e-07	0.000291235	K11H12.4
NM_001129589	84.409	-2.06085	0.403351	-5.10933	3.23308e-07	0.000340767	Y69H2.15
NM_001313229	464.606	-1.89359	0.37344	-5.07066	3.96437e-07	0.000389988	M02H5.8
NM_058357	75.9715	-1.95667	0.391337	-4.99995	5.73446e-07	0.000497751	sago-2
NM_001028687	28.2528	-2.08536	0.416401	-5.00805	5.49852e-07	0.000497751	F26F12.5
NM_059541	74.716	-1.83397	0.36878	-4.97308	6.58966e-07	0.000540206	acdh-5
NM_076241	1387.81	-1.86278	0.375667	-4.95859	7.1006e-07	0.000551455	tag-18
NM_182388	652.108	-1.91219	0.38917	-4.91352	8.94541e-07	0.000659993	E02A10.4
NM_001038319	1358.13	1.45087	0.298508	4.8604	1.17147e-06	0.000823153	F15E6.10
NM_065112	29.3431	-2.30167	0.480528	-4.78988	1.6688e-06	0.00111931	fbxa-12
NM_073283	1208.25	-1.76726	0.370369	-4.77161	1.82756e-06	0.0011725	F22E12.1
NM_062978	752.439	-1.70401	0.357886	-4.76132	1.92327e-06	0.00118249	F41G3.10
NM_071567	65.3739	-1.71886	0.362832	-4.73735	2.16529e-06	0.00122889	gst-33
NM_074009	857.29	-1.89254	0.399457	-4.73778	2.16076e-06	0.00122889	F20G2.5
NM_063367	462.347	-0.892677	0.192519	-4.63683	3.53793e-06	0.00186449	skpo-1
NM_070056	1456.63	-1.62347	0.349716	-4.64226	3.44623e-06	0.00186449	K08D8.6
NM_069420	9480.24	-1.74075	0.381685	-4.5607	5.09831e-06	0.00259416	ipla-7
NM_060240	127.693	1.58202	0.349504	4.52648	5.99745e-06	0.00285479
NR_052237	50.4154	1.846	0.407732	4.52748	5.96902e-06	0.00285479
NM_062338	2832.37	-1.34846	0.299321	-4.50507	6.63507e-06	0.0030596	mth-1
NM_073242	901.765	-0.975922	0.217279	-4.49155	7.07055e-06	0.00316161	lys-2
NM_170807	1048.01	-1.00688	0.225151	-4.47201	7.74868e-06	0.00336293	Y51F10.7
NM_069660	4136.65	-1.52857	0.342683	-4.46059	8.17329e-06	0.00344586	ttr-17
NM_065401	1078.86	-0.814981	0.183084	-4.45139	8.53152e-06	0.00349697	glb-11
NM_001269614	583.825	-1.72111	0.391005	-4.40176	1.07376e-05	0.00416959	cld-9
NM_068040	238.793	-1.72876	0.392495	-4.40455	1.06006e-05	0.00416959	clec-174
NM_065621	3388.62	-1.7253	0.392954	-4.3906	1.1304e-05	0.00427697	clec-5
NM_001038434	17.8509	2.09204	0.478448	4.37255	1.22805e-05	0.00441978	ZK105.8
NM_073614	554.83	-1.24847	0.285388	-4.37464	1.21634e-05	0.00441978	F10C2.3
NM_073241	13450.9	-1.64759	0.379158	-4.34538	1.39032e-05	0.00466264	lys-1
NM_078306	1909.35	-1.01241	0.232732	-4.35011	1.36071e-05	0.00466264	T01C8.2
NM_065707	17.0556	-2.06165	0.473977	-4.34968	1.36339e-05	0.00466264	ZC155.2
NM_001028905	172.72	-1.08298	0.250371	-4.32549	1.52195e-05	0.00493124	avr-15
NM_068177	1157.4	-1.43911	0.332875	-4.32328	1.53725e-05	0.00493124	trx-3
NM_062535	78.555	-1.49578	0.347055	-4.30992	1.6331e-05	0.00512725	C27A2.5
NM_072246	9803.55	-1.32575	0.308096	-4.30304	1.68474e-05	0.00517916	lec-10
NM_061859	45.4853	1.63296	0.379964	4.29767	1.726e-05	0.00519772	F16G10.6
NM_071745	72.4912	-1.99309	0.464663	-4.28933	1.79212e-05	0.00528892	T05B4.9
NM_068792	1330.86	-1.40714	0.33016	-4.26199	2.02611e-05	0.00586222	F13B6.3
NM_074192	1755.95	-1.68845	0.399241	-4.22916	2.34566e-05	0.00653067	R02D5.3
NM_066980	64.6506	-1.84747	0.43645	-4.23294	2.30659e-05	0.00653067	clec-163
NM_060908	67.1435	1.47852	0.351662	4.20438	2.61794e-05	0.00710903	oac-17
NM_070059	757.523	-1.588	0.378402	-4.19661	2.70944e-05	0.00710903	K08D8.3
NM_064814	18289.8	-1.6754	0.399518	-4.19356	2.7461e-05	0.00710903	lec-6
NM_065280	169.532	1.1045	0.262972	4.20005	2.66856e-05	0.00710903	Y53G8AM.7
NM_072545	62.3843	-1.31442	0.315344	-4.16822	3.06994e-05	0.00781036	ttr-10
NM_077258	1198.29	-0.833547	0.200201	-4.16355	3.13338e-05	0.00783662	F21G4.1
NR_069329	13.0409	2.00139	0.482842	4.14502	3.39788e-05	0.00835652
NM_001269081	372.729	-1.38965	0.339077	-4.09832	4.16156e-05	0.00990451	F22F7.8
NM_171172	1612.24	-0.834763	0.20353	-4.10143	4.10602e-05	0.00990451	dig-1
NM_061955	269.441	-1.52966	0.374815	-4.08112	4.482e-05	0.0104978	F08D12.7
NM_001028482	92.9867	-1.86115	0.456543	-4.07661	4.56965e-05	0.0105359	fipr-6
NM_059525	3061.73	-1.1629	0.28751	-4.04474	5.23815e-05	0.0118914	lbp-6
NM_001267999	92.7936	-1.63148	0.404706	-4.03126	5.54788e-05	0.0124037	B0244.15
NM_060018	372.734	0.896261	0.223059	4.01804	5.86839e-05	0.0124269	tba-6
NM_072386	306.249	-1.75418	0.437055	-4.01363	5.97933e-05	0.0124269	F20A1.1
NM_062948	201.701	-1.49651	0.372681	-4.01552	5.93154e-05	0.0124269	T19D12.5
NM_069753	104.248	1.438	0.357731	4.01979	5.82495e-05	0.0124269
NM_070107	91.059	-1.87944	0.467013	-4.02439	5.71237e-05	0.0124269	scl-6
NM_066262	138.35	-1.31786	0.32886	-4.00735	6.14045e-05	0.0125845	R13A5.10
NM_071379	414.571	-1.52412	0.381914	-3.99073	6.58694e-05	0.0126625	folt-2
NM_071746	29.3277	-1.89318	0.473804	-3.99569	6.45062e-05	0.0126625	T05B4.10
NM_001129531	851.78	0.955968	0.239592	3.98999	6.60757e-05	0.0126625	T05E12.8
NM_077029	23330	-0.716896	0.179231	-3.99983	6.33876e-05	0.0126625	tth-1
NM_068786	3560.02	-1.24566	0.312152	-3.99056	6.59164e-05	0.0126625	valv-1
NM_059421	718.088	-1.43691	0.362239	-3.96676	7.28565e-05	0.0134384	col-58
NM_074575	26.1267	-1.74466	0.439549	-3.9692	7.21148e-05	0.0134384	T06C12.14
NM_068967	2821.95	-1.03222	0.259926	-3.97122	7.15048e-05	0.0134384	faah-1
NM_063358	3655.89	-1.34561	0.339955	-3.95821	7.55147e-05	0.0137567	col-77
NM_073882	101.205	-1.5842	0.401559	-3.94513	7.97582e-05	0.0140109	col-159
NM_074093	94.6137	-1.6687	0.42279	-3.94688	7.91768e-05	0.0140109	D1086.5
NM_061510	1203.42	-1.43657	0.363873	-3.948	7.88074e-05	0.0140109	pho-14
NM_001356648	1374.81	-0.967173	0.245662	-3.93701	8.25026e-05	0.0143224
NM_066857	114.494	-1.24873	0.317466	-3.93342	8.37451e-05	0.0143691	T20G5.8
NM_064071	954.002	-1.41107	0.35912	-3.92925	8.52109e-05	0.0144526	F54D5.4
NM_073582	378.846	-1.64201	0.419745	-3.91193	9.15617e-05	0.0151896	pho-8
NM_063590	248.035	-1.17997	0.301644	-3.91179	9.16152e-05	0.0151896	F42A8.1
NM_001129517	29.841	-1.74083	0.445952	-3.90363	9.4759e-05	0.0155363	R11G10.4
NM_076710	456.239	-1.38556	0.355408	-3.89851	9.67875e-05	0.0156945	T28B4.4
NM_060191	853.033	-1.00396	0.258352	-3.88602	0.000101902	0.0157186	F26E4.2
NM_001028481	12.2679	-1.86736	0.480038	-3.89003	0.00010023	0.0157186	fipr-7
NM_001269935	209.591	-1.35903	0.350384	-3.87869	0.000105022	0.0157186	Y43F8B.24
NM_001270153	62.6584	-1.66569	0.428786	-3.88466	0.000102473	0.0157186	C43C3.4
NM_001029430	161.513	-1.40836	0.363018	-3.87959	0.000104634	0.0157186	F23D12.7
NM_001267184	262.66	-1.06881	0.275631	-3.87768	0.000105458	0.0157186	F13H8.5
NM_066768	154.787	-0.995905	0.255964	-3.89081	9.99119e-05	0.0157186	R10E11.9
NM_066843	164.01	-1.70855	0.43903	-3.89165	9.95638e-05	0.0157186	T16H12.9
NM_062769	360.96	-1.52916	0.39569	-3.86455	0.000111293	0.0164224	tag-234
NM_171123	253.07	-1.64228	0.425489	-3.85975	0.000113504	0.0165828	pqn-25
NM_077334	495.961	-0.962479	0.24954	-3.85701	0.000114783	0.0166053	R07E3.2
NM_069706	16306.8	-1.42201	0.368933	-3.85437	0.000116027	0.0166222	col-125
NM_070349	3727.32	-1.25094	0.32484	-3.85094	0.000117666	0.016695	F55B11.4
NM_064546	65.3725	-1.39823	0.363681	-3.84466	0.000120719	0.016805	gur-4
NM_068514	4080.79	-1.50062	0.390107	-3.8467	0.000119719	0.016805	cpi-1
NM_069006	1604.38	0.684692	0.179226	3.82026	0.000133309	0.0183842
NR_133630	452.098	0.708733	0.185958	3.81126	0.000138261	0.0188905
NM_072062	352.027	-1.21939	0.321382	-3.7942	0.00014812	0.0193421	cft-1
NM_072625	161.332	-1.55731	0.410112	-3.79728	0.000146294	0.0193421	C37C3.10
NM_001322577	583.903	-0.923591	0.243	-3.80079	0.000144235	0.0193421	ZC513.2
NM_068582	111.266	-1.65105	0.43503	-3.79525	0.000147493	0.0193421	acp-7
NM_069219	636.265	-1.33522	0.351447	-3.7992	0.000145162	0.0193421	hum-9
NM_058929	35.1233	1.5007	0.395821	3.79137	0.00014982	0.0193925	C18E3.1
NM_061770	23.7187	1.51808	0.401644	3.77966	0.000157043	0.0201506	F07E5.7
NM_001047814	12459	-1.02688	0.272134	-3.77342	0.000161026	0.0203086	R02E4.3
NM_062633	1466.67	-1.10527	0.292777	-3.77513	0.000159926	0.0203086	cex-1
NM_059499	1569.45	-0.98066	0.26036	-3.76655	0.000165518	0.0206981	F48A9.1
NM_076747	434.21	-1.5885	0.422626	-3.75866	0.000170828	0.0209964	F41B4.1
NM_062901	1038.53	-0.79779	0.212161	-3.76031	0.000169705	0.0209964	del-10
NM_068747	412.153	-1.11836	0.297697	-3.7567	0.000172171	0.0209964	gstk-2
NM_065447	403.003	-1.50441	0.400794	-3.75359	0.000174323	0.0210845	F43C1.5
NM_001027285	102.76	-1.65727	0.442268	-3.7472	0.000178822	0.0214529	clec-145
NM_001129491	3346.94	-0.720946	0.192579	-3.74365	0.000181369	0.021583	sta-2
NR_050290	18.2506	1.61419	0.432218	3.73467	0.000187961	0.0221666
NM_001330935	58.8184	-1.57112	0.420882	-3.73291	0.000189278	0.0221666	bath-25
NM_077940	2770.38	-1.07809	0.289844	-3.71957	0.000199565	0.0230061	lgc-21
NM_068195	171.415	-1.27402	0.342438	-3.72045	0.000198867	0.0230061	F19C7.4
NM_001028109	242.103	-1.46838	0.397277	-3.69611	0.000218926	0.0250424	K08B4.7
NM_077173	140.26	-1.52724	0.41429	-3.68641	0.000227439	0.0256961	flp-20
NM_065802	4545.6	-0.493984	0.134029	-3.68565	0.000228123	0.0256961	ced-6
NM_060179	1004.3	-0.690455	0.187897	-3.67465	0.00023818	0.0262282	C04F12.8
NM_077214	2480.61	-0.769225	0.209226	-3.67653	0.000236429	0.0262282	gpx-5
NM_001029215	255.354	0.874738	0.237821	3.67813	0.00023495	0.0262282	C09G1.5
NR_069914	254.877	-1.12497	0.306806	-3.66672	0.000245685	0.0267228
NM_068048	37.7102	-1.63019	0.444669	-3.66608	0.000246293	0.0267228	clec-76
NM_072864	5151.55	-0.731788	0.199858	-3.66155	0.000250698	0.0270022	magu-2
NM_060751	3091.3	-1.33866	0.365799	-3.65956	0.000252651	0.0270154	clec-17
NM_182072	23.3754	-1.76252	0.482707	-3.65132	0.000260899	0.0270487	K09H9.5
NM_059652	12232.7	-1.32917	0.363695	-3.65464	0.000257544	0.0270487	myo-1
NM_077072	4790.38	-1.50834	0.412839	-3.65359	0.000258599	0.0270487	kreg-1
NM_066248	6313.5	-0.609635	0.167018	-3.65011	0.000262128	0.0270487	cls-1
NM_067323	240.304	-1.47006	0.402715	-3.65037	0.000261859	0.0270487	tsp-3
NM_072103	121.58	-1.13591	0.311616	-3.64523	0.000267155	0.0273759	K09H11.4
NM_066573	8777.63	-0.955529	0.262391	-3.64163	0.000270918	0.0275701	glb-1
NM_063893	5122.83	-0.73447	0.201826	-3.63913	0.000273561	0.0276484	M28.8
NM_059384	389.441	-1.09589	0.302472	-3.62311	0.000291086	0.0282347	T05E7.4
NM_073608	19.2358	1.71786	0.47371	3.6264	0.000287398	0.0282347	C52E4.7
NM_075272	980.08	-0.679144	0.187368	-3.62466	0.000289345	0.0282347	nhr-170
NM_075948	286.708	0.888056	0.244512	3.63195	0.000281289	0.0282347	ZC53.1
NM_077118	196.421	-0.818199	0.225478	-3.62873	0.00028482	0.0282347	C24A3.2
NM_069857	495.051	-1.10437	0.304937	-3.62163	0.000292757	0.0282347	ZK822.4
NM_064892	44.9557	-1.37325	0.378814	-3.62513	0.000288816	0.0282347	F23H11.6
NM_068700	2903.17	-1.45	0.400875	-3.6171	0.000297926	0.0283625	Y43B11AR.1
NM_171138	786.981	-1.30573	0.36096	-3.61737	0.000297609	0.0283625	zmp-1
NM_078434	367.023	-1.08486	0.300558	-3.60948	0.000306817	0.0290217	sup-10
NM_077077	521.573	-1.39914	0.388057	-3.60551	0.000311546	0.0292814	F53A9.9
NM_078148	647.57	-0.846538	0.235083	-3.60102	0.000316966	0.0294771	nas-13
NM_062648	136.715	-1.60261	0.445109	-3.60049	0.000317624	0.0294771	F12A10.7
NM_058774	88.6567	-1.18041	0.328258	-3.59598	0.000323168	0.029619	Y47G6A.5
NM_059481	728.095	-0.863601	0.240137	-3.59628	0.000322802	0.029619	T10E9.3
NM_068304	191.855	-1.16835	0.325195	-3.59278	0.000327167	0.0298005	T28H11.8
NM_069840	819.066	-1.03307	0.288218	-3.58436	0.000337912	0.0304038	F38H4.3
NM_065485	2139.56	-1.04552	0.291633	-3.58504	0.000337021	0.0304038	R07E5.4
NM_073233	52.1764	-1.70893	0.477424	-3.57948	0.000344274	0.0304278	fipr-8
NM_001027150	39.8588	-1.38942	0.38809	-3.58016	0.000343387	0.0304278
NM_068485	53.0061	-1.72306	0.481381	-3.57942	0.000344364	0.0304278	nspb-6
NM_001351882	155.606	-1.26557	0.353735	-3.57774	0.000346577	0.030441
NM_001038336	9.06907	-1.72584	0.482753	-3.575	0.000350234	0.0305802	K11H12.10
NM_077849	43.6182	-1.61364	0.452764	-3.56397	0.000365286	0.0315214	efn-3
NM_065841	175.271	-1.38545	0.38866	-3.56467	0.00036431	0.0315214	B0244.5
NM_075631	529.795	-0.807126	0.226638	-3.5613	0.00036903	0.0316593	F31D4.8
NM_060017	104.443	-1.02232	0.287453	-3.55647	0.000375868	0.0320596	F32H2.8
NM_001276740	1441.49	-0.972853	0.273927	-3.55151	0.000383027	0.0324824	C07E3.3
NM_066032	11.3102	-1.68812	0.475989	-3.54655	0.000390305	0.0329105	F23F12.3/F23F12.1
NM_063733	83.4884	-1.29533	0.366443	-3.53488	0.000407967	0.03382	C08H9.1
NM_070103	67.5054	-1.70527	0.482199	-3.53645	0.000405542	0.03382	scl-3
NM_066981	680.616	-1.27442	0.360499	-3.53515	0.00040754	0.03382	K11D9.3
NM_074055	5346.8	-0.948004	0.26837	-3.53245	0.000411724	0.0339408	R10D12.1
NM_059293	1262.24	-1.10557	0.313734	-3.52389	0.000425254	0.0341078	col-54
NM_060267	22.1532	-1.59837	0.454022	-3.52046	0.0004308	0.0341078	Y106G6D.4
NM_060499	2193.34	-0.69227	0.197089	-3.51248	0.000443949	0.0341078	cutl-10
NM_001265371	32.3769	-1.68492	0.479873	-3.51119	0.000446111	0.0341078	C37A5.6
NM_001028817	63.8748	-1.68653	0.479737	-3.51553	0.000438882	0.0341078	fipr-13
NM_075520	417.227	-1.0927	0.311117	-3.51218	0.000444452	0.0341078	Y38H6A.3
NM_076280	108.951	-1.37247	0.390153	-3.51778	0.000435175	0.0341078	T19D2.1
NM_171774	339.17	-1.00801	0.286285	-3.52102	0.00042989	0.0341078	F59F3.6
NM_061685	9152.66	-1.01636	0.289001	-3.51681	0.000436769	0.0341078	math-41
NM_062104	784.499	-1.00172	0.28415	-3.52531	0.000422992	0.0341078	Y46D2A.2
NM_062889	361.416	-0.935006	0.265543	-3.52111	0.000429737	0.0341078	T25D10.1
NM_063107	1677.85	-0.715707	0.203643	-3.51452	0.000440553	0.0341078
NM_064607	30804.5	-0.705886	0.200063	-3.52831	0.000418214	0.0341078	cysl-2
NM_069897	143.019	-1.47948	0.419442	-3.52727	0.000419872	0.0341078	dlc-2
NM_077248	5215.9	-1.34567	0.383605	-3.50796	0.000451559	0.0343464	lec-8
NM_065295	3502.5	-0.767954	0.219044	-3.50594	0.000454995	0.0344303	prk-2
NM_064558	545.418	-1.09842	0.313585	-3.50279	0.000460417	0.0346628	eat-2
NM_182404	3151.18	-0.886463	0.253777	-3.49308	0.000477479	0.0350531	C10F3.7
NM_076435	3840.79	-1.03478	0.295862	-3.4975	0.000469636	0.0350531	ifa-4
NM_077500	397.661	-1.13753	0.325614	-3.49348	0.000476768	0.0350531	pgp-3
NM_063090	37.6704	-1.41147	0.40387	-3.49486	0.000474307	0.0350531	C27H5.6
NM_063850	2063.25	-1.06231	0.30407	-3.49364	0.000476492	0.0350531	tnc-2
NM_001129408	96.6993	-1.39995	0.401681	-3.48523	0.000491708	0.035919	rin-1
NM_001038356	199.474	-0.990889	0.284718	-3.48025	0.000500943	0.0364134	Y54G2A.45
NM_171557	1567.05	-0.84373	0.24269	-3.47657	0.000507875	0.0367363	nhr-63
NM_064366	544.474	-0.813377	0.234284	-3.47175	0.000517072	0.0372191	oig-2
NM_001306834	18.2652	-1.64907	0.475298	-3.46955	0.000521339	0.0373441	C17H12.6
NM_077429	1998.08	-0.789592	0.227673	-3.4681	0.000524144	0.0373636	pbo-4
NM_069047	691.641	-1.24964	0.360815	-3.46339	0.000533413	0.0378416	C28C12.4
NM_067258	9.91975	-1.67001	0.482838	-3.45874	0.000542712	0.038317	irld-19
NM_073342	189.029	-1.42775	0.413379	-3.45385	0.000552643	0.038466	F28H7.3
NM_001307896	66.1572	-1.64831	0.477115	-3.45474	0.000550817	0.038466	B0310.6
NM_001047494	1298.72	-1.37403	0.397549	-3.45625	0.000547757	0.038466	ttr-45
NM_063609	11.261	-1.66393	0.482714	-3.44702	0.000566796	0.0390824	arrd-3
NM_171195	31.3142	-1.64587	0.477419	-3.44743	0.000565948	0.0390824	T04A6.1
NM_001026052	552.42	-1.45864	0.424407	-3.43688	0.000588454	0.0403871	C48B4.13
NM_072723	784.174	-0.613439	0.178852	-3.42986	0.000603893	0.0410647	C16D9.4
NM_067881	461.232	-1.23838	0.361026	-3.43017	0.000603196	0.0410647	ndnf-1
NM_001129642	1451.22	-1.20191	0.350581	-3.42833	0.000607304	0.0411072	C28G1.5
NM_059757	1921.6	-1.06394	0.310762	-3.42365	0.000617856	0.0414413	nlp-8
NM_063195	393.76	-1.41588	0.413415	-3.42484	0.000615164	0.0414413	lips-17
NM_074217	88.3989	-1.07592	0.31503	-3.4153	0.000637114	0.0425396	C54G10.1
NM_075201	507.132	-0.922152	0.270964	-3.40323	0.000665938	0.0442461	ZK262.2
NM_068341	81.9845	-1.53915	0.452736	-3.39967	0.000674666	0.0442461	Y59E9AL.4
NM_069718	39331.6	-0.800408	0.235367	-3.40068	0.000672193	0.0442461	F54D1.6
NM_070318	166.528	-0.881329	0.259105	-3.40144	0.000670316	0.0442461	R05A10.3
NM_077866	138.837	-1.36619	0.40241	-3.39502	0.000686237	0.0448058	glb-20
NM_062052	330.552	0.81333	0.239812	3.39153	0.000695029	0.04518	srh-71
NM_063119	79.1716	-1.45644	0.429774	-3.38884	0.000701895	0.0454262	C30G12.2
NM_171110	440.627	-0.701417	0.207275	-3.38399	0.000714415	0.0460345
NM_075759	6629.41	-0.757826	0.224313	-3.37843	0.000729019	0.0467714	ifd-2
NM_001029723	10549.3	-1.25538	0.37219	-3.37295	0.000743687	0.0475058	col-166
NM_066988	470.74	0.714729	0.212086	3.37001	0.000751667	0.0478086	fbxb-85
NM_075800	272.617	-1.0795	0.320475	-3.36843	0.000755986	0.047877	ncs-3
NM_070629	253.238	-1.02478	0.304512	-3.36532	0.000764553	0.0482126	Y116A8C.29
NM_071488	324.276	-0.611065	0.182287	-3.35222	0.000801658	0.050124	gst-23
NM_068527	34.0517	1.3199	0.393713	3.35243	0.00080105	0.050124	asp-9
NM_076330	302.608	-1.1279	0.336848	-3.34839	0.000812837	0.0503881	mec-18
NM_064816	32.3791	-1.53851	0.459632	-3.34727	0.000816126	0.0503881	Y55B1AR.4
NM_064855	98.9728	-1.18212	0.353124	-3.3476	0.000815133	0.0503881	tpst-2
NM_074643	81.266	1.17298	0.350721	3.34447	0.000824388	0.0506861	cyp-35d1
NM_067854	142.063	-1.50972	0.451679	-3.34247	0.000830361	0.0508415	Y54G2A.32
NM_064345	1706.42	-0.930745	0.278662	-3.34005	0.000837629	0.0510746	clec-66
NM_001267925	34.7215	-1.56774	0.469792	-3.33709	0.000846598	0.051409	C39B5.14
NM_061987	170.276	-1.52285	0.456515	-3.33581	0.00085052	0.0514355	Y110A2AL.2
NM_062463	28.4636	1.34002	0.40216	3.33207	0.000862031	0.0519189	C33F10.8
NM_066901	1250.13	0.678165	0.203636	3.33027	0.00086761	0.0520425	enu-3.1
NM_063961	21832.9	-1.15339	0.346525	-3.32845	0.000873314	0.0521725	ram-2
NM_067669	7679.37	-1.23467	0.371127	-3.32681	0.000878468	0.0522689	col-104
NM_064650	335.716	-0.903679	0.271967	-3.32275	0.000891339	0.0528217	K02B7.3
NM_073722	397.911	-0.859754	0.259047	-3.31891	0.00090369	0.0533212	C54D10.10
NM_068937	1240.01	-1.31438	0.39615	-3.31789	0.000906995	0.0533212	col-115
NM_067816	115.781	-1.2362	0.372739	-3.31654	0.000911408	0.053368	Y69A2AR.22
NM_071356	289.138	0.92724	0.279808	3.31385	0.000920216	0.0536708	R05D8.11
NM_068227	1119.59	0.549001	0.16577	3.31182	0.000926909	0.0538483	tctn-1
NM_071869	133.702	-1.45538	0.440456	-3.30426	0.000952281	0.0545034	F39G3.4
NM_073316	298.808	-1.47321	0.44588	-3.30406	0.00095296	0.0545034	ttr-23
NM_077691	19425.2	-1.26541	0.382636	-3.30708	0.000942744	0.0545034	myo-2
NM_078443	9512.39	-0.908726	0.274875	-3.30596	0.000946505	0.0545034	lec-9
NM_078016	15.9361	-1.59336	0.482748	-3.3006	0.00096478	0.0549664
NM_069405	1339.7	-0.800722	0.242957	-3.29573	0.000981648	0.0557123	F44D12.2
NM_001313472	69.2542	-1.38104	0.419437	-3.2926	0.000992669	0.0561219	K11D2.1
NM_072077	424.126	0.877354	0.266616	3.29071	0.000999355	0.0562843	CD4.8
NM_072693	13644.8	-1.08292	0.329265	-3.28889	0.00100584	0.0564343	myo-5
NM_001129007	318.271	-1.18726	0.361262	-3.28642	0.0010147	0.0565018	maf-1
NM_066325	75.463	-1.22028	0.371206	-3.28734	0.0010114	0.0565018	C29E4.10
NM_001267954	176.382	-1.19261	0.363087	-3.28463	0.00102117	0.056648	ZK1058.9
NM_001268254	654.619	-0.933027	0.284271	-3.28218	0.00103009	0.0569286	ZK1010.4
NM_063167	789.144	-1.12165	0.341899	-3.28063	0.00103576	0.0570286	R10H1.1
NM_001025931	247.855	-0.917355	0.28002	-3.27603	0.00105278	0.0577119	F13G3.12
NM_072417	242.346	-1.31904	0.402751	-3.27508	0.00105634	0.0577119	ugt-41
NM_063775	4945.14	-1.14618	0.350467	-3.27043	0.00107385	0.0577119	lact-2
NM_171296	1559.34	-0.786401	0.240354	-3.27184	0.00106849	0.0577119	clec-84
NM_066955	165.247	-1.47076	0.449452	-3.27235	0.00106657	0.0577119	fmo-3
NM_067059	650.701	-1.13104	0.345885	-3.26998	0.00107555	0.0577119	T28D6.7
NM_067408	65486.6	-0.985998	0.301522	-3.27006	0.00107523	0.0577119	act-5
NM_076775	322.055	-1.37856	0.421798	-3.26829	0.00108201	0.0578483	C16E9.1
NM_065547	937.809	-1.04137	0.319247	-3.26194	0.00110652	0.0589452	pqn-29
NM_074003	880.186	-1.56076	0.478861	-3.25933	0.00111677	0.0592773	F35E12.10
NM_071644	7648.44	-0.798976	0.245343	-3.25657	0.00112766	0.0596408	R08E5.3
NM_001306828	226.532	-1.27609	0.392001	-3.25532	0.00113267	0.0596915	elo-5
NM_001029618	109.256	-1.47223	0.452741	-3.2518	0.00114675	0.0602189
NM_076937	78.4022	-1.15119	0.354703	-3.2455	0.00117243	0.0613483	tnt-3
NM_062762	22293.7	-0.797126	0.245748	-3.24367	0.00118	0.0613483	lec-5
NM_069918	2950.94	-0.858712	0.264749	-3.24349	0.00118074	0.0613483	mlt-3
NM_065481	2172.42	-1.13247	0.349505	-3.24021	0.00119443	0.0618419	pals-26
NM_065368	1208.25	-1.17135	0.361734	-3.23815	0.00120309	0.0620729	toh-1
NM_077323	1349.07	-0.829396	0.256349	-3.23541	0.00121467	0.062452	F41E7.1
NM_067911	1044.33	-1.18936	0.367962	-3.23231	0.00122795	0.0629155	W08E12.6
NM_068036	1359.55	-1.27132	0.393657	-3.22951	0.00124001	0.063095	clec-67
NM_070028	398.655	-1.01092	0.313007	-3.2297	0.00123921	0.063095	T23F6.1
NM_001029312	793.617	-0.728024	0.225585	-3.22727	0.00124977	0.0632211	ets-9
NM_069110	465.227	-0.837726	0.259601	-3.22698	0.00125105	0.0632211	F20C5.4
NM_072308	541.061	-0.840928	0.260864	-3.22363	0.00126576	0.063746	dbl-1
NM_068641	124.939	-0.987865	0.306618	-3.22181	0.00127383	0.0639343	C17H12.12
NM_072975	13166	-1.23603	0.384026	-3.21861	0.00128813	0.0644329	col-10
NM_072803	1575.23	-0.961672	0.299142	-3.21476	0.00130552	0.0650818	asns-1
NM_075230	38.7014	-1.49283	0.464834	-3.21155	0.00132023	0.0655935	srg-34
NM_001029532	1148.72	-1.26078	0.393119	-3.20713	0.00134068	0.0657243	tnt-2
NM_001026723	271.204	-1.12921	0.351837	-3.20945	0.00132987	0.0657243	B0334.13
NM_065597	278.029	-0.766804	0.239042	-3.20781	0.00133748	0.0657243	F26A1.9
NM_001268280	127.878	-1.31278	0.40927	-3.20761	0.00133841	0.0657243	osm-7
NM_065570	636.96	-0.814082	0.254011	-3.2049	0.00135107	0.0660147	F17C8.3
NM_059505	229.349	-0.980433	0.306629	-3.19746	0.00138646	0.0671617	acr-11
NM_071353	18.5143	-1.42038	0.444273	-3.19709	0.0013882	0.0671617	dhs-15
NM_068769	34635	-0.943774	0.295036	-3.19884	0.00137981	0.0671617	ifo-1
NM_071053	243.01	-1.01753	0.318621	-3.19354	0.00140541	0.0677208	nhr-178
NM_074633	101.139	1.12633	0.35277	3.19281	0.00140894	0.0677208
NM_070441	3277.41	-1.29398	0.405793	-3.18876	0.00142885	0.0684548	ccg-1
NM_073810	141.76	-1.30543	0.409782	-3.18566	0.00144424	0.0689683	ugt-15
NM_060535	9267.37	-0.864363	0.271604	-3.18244	0.00146041	0.0694416	col-65
NM_061195	92381.4	-0.905297	0.284522	-3.18181	0.00146356	0.0694416	unc-54
NM_077130	1328.79	-1.13848	0.358107	-3.17915	0.00147706	0.0696343	F47E1.2
NM_069851	332.717	1.13909	0.358264	3.17947	0.00147542	0.0696343	cutl-27
NM_076218	1487.12	-1.2597	0.396649	-3.17586	0.00149394	0.0702057	C18B2.3
NM_065236	927.205	-0.734561	0.23138	-3.1747	0.00149992	0.0702628	T20B6.3
NM_068503	3866.26	-0.878666	0.27716	-3.17024	0.00152311	0.0711232	C46G7.2
NM_001038337	218.951	-0.989541	0.312585	-3.16567	0.00154728	0.0720243	R05C11.4
NM_001028406	1209.12	-0.961915	0.3041	-3.16316	0.00156069	0.0722224	pqn-89
NM_070161	2514.55	-0.9702	0.30673	-3.16304	0.00156133	0.0722224	pqn-74
NM_076658	12493	-1.28216	0.405676	-3.16055	0.00157473	0.0723887	col-167
NM_001027569	279.04	0.722214	0.228476	3.161	0.00157228	0.0723887	T02C1.2
NM_073970	290.68	-1.244	0.393878	-3.15834	0.00158673	0.0724885	F53F4.13
NR_063651	424.584	0.566314	0.179305	3.15838	0.00158651	0.0724885
NM_077428	12248.9	-1.12933	0.357711	-3.1571	0.00159346	0.0725713	T21B6.3
NM_077059	88.2686	-1.46334	0.463807	-3.15507	0.00160462	0.0728537	H35N09.1
NM_171276	77.3962	-1.13544	0.359979	-3.15417	0.00160954	0.0728537	snn-1
NM_070319	769.229	-1.0947	0.347582	-3.14948	0.00163563	0.0738084	R05A10.2
NM_073023	21.5345	-1.50837	0.479123	-3.14819	0.00164283	0.0739074	ttr-40
NM_001047198	294.361	-1.12754	0.358896	-3.14169	0.00167974	0.0753383	ncx-4
NM_071149	396.35	-1.50734	0.48098	-3.13389	0.00172505	0.0757726	F59A7.2
NM_072937	1378.65	-1.247	0.397732	-3.13528	0.00171689	0.0757726	C25E10.5
NM_064346	101.741	-1.47703	0.471317	-3.13384	0.00172537	0.0757726	nspb-11
NM_069717	208.748	-0.75022	0.239331	-3.13465	0.00172059	0.0757726	gtl-2
NM_070122	894.188	-1.02186	0.325617	-3.13824	0.00169967	0.0757726	best-1
NM_065047	119.022	0.847108	0.270046	3.1369	0.00170744	0.0757726	fbxa-13
NM_066125	18.1333	1.34523	0.428708	3.13787	0.00170182	0.0757726	F31E3.6
NM_077749	767.626	-1.29242	0.412632	-3.13215	0.00173533	0.0759839	C05E7.2
NM_063690	630.474	-1.01496	0.324287	-3.12983	0.00174907	0.0763589	nlp-11
NM_070110	166.032	-1.19589	0.382827	-3.12383	0.00178514	0.0777038	C39E9.7
NM_059504	2129.3	-0.861614	0.27642	-3.11704	0.00182677	0.078329	D2092.8
NM_001038418	132.947	-1.44726	0.464417	-3.1163	0.00183136	0.078329	W03F9.11
NM_072583	9.97784	-1.50364	0.482208	-3.11823	0.0018194	0.078329	C12D5.5
NM_001029347	124.389	-1.12895	0.361959	-3.119	0.00181467	0.078329
NM_001027180	177.08	-0.985101	0.31604	-3.11701	0.00182696	0.078329	T21B4.15
NM_001028418	4034.47	-1.24751	0.400083	-3.11811	0.00182014	0.078329	Y94H6A.10
NM_001047701	342.353	-1.37396	0.441601	-3.11132	0.00186252	0.0792027	T10H9.8
NM_077227	20204.6	-0.820723	0.263748	-3.11176	0.00185974	0.0792027	ifp-1
NM_073526	46.4334	-1.36498	0.439131	-3.10837	0.0018812	0.0797674	ccch-1
NM_077727	757.431	-1.30494	0.42004	-3.10671	0.00189182	0.0799878	pgp-14
NM_067700	405.732	-1.34919	0.435045	-3.10125	0.00192704	0.081244	Y41D4B.15
NM_062592	538.909	-1.14464	0.36925	-3.09989	0.0019359	0.0813134	ZK622.4
NM_001268754	13.4793	-1.47671	0.476463	-3.09931	0.00193971	0.0813134	K08D8.11
NM_061028	264.138	-0.666604	0.215175	-3.09796	0.00194858	0.0813739	trp-4
NM_071691	240.391	0.939569	0.303504	3.09574	0.00196321	0.0813739	cyp-35a5
NM_071915	116.968	0.82422	0.266149	3.09683	0.00195599	0.0813739	ugt-14
NM_067281	545.51	-1.26021	0.407043	-3.09602	0.0019614	0.0813739	flp-14
NM_076592	8356.53	-0.539425	0.174396	-3.09311	0.00198069	0.0818683	acs-17
NM_062451	369.032	-1.48295	0.479719	-3.09128	0.00199294	0.0819259	C27D9.2
NM_064006	11859.8	-0.714914	0.23127	-3.09125	0.00199318	0.0819259	T06D8.10
NM_066851	1761.47	-0.864767	0.279909	-3.08946	0.00200521	0.0821915	ZK1128.7
NM_073379	89.8925	-0.808276	0.261766	-3.08778	0.00201656	0.0821998	spp-16
NM_001307761	143.699	-1.20151	0.389062	-3.08822	0.00201361	0.0821998
NM_068843	35.187	-1.48991	0.482907	-3.0853	0.00203345	0.08266	nlp-20
NM_069825	303.157	-1.05707	0.342719	-3.08436	0.0020399	0.0826942	T12A7.6
NM_001083278	1310.06	-1.48737	0.482907	-3.08004	0.00206975	0.083446	cnc-11
NM_075798	39.7042	-1.34611	0.436991	-3.08041	0.00206716	0.083446	F55A4.7
NM_064554	10.7457	1.47839	0.480705	3.07547	0.00210169	0.0840447	W03H9.1
NM_067766	36.6557	1.22526	0.398303	3.0762	0.00209658	0.0840447	grl-20
NM_001267960	137.229	-1.19113	0.387251	-3.07587	0.00209889	0.0840447	R74.10
NM_066380	157.945	-0.884751	0.288233	-3.06957	0.00214367	0.0854918	D2007.1
NM_073818	248.491	-0.83434	0.272028	-3.06711	0.00216138	0.0855062	T07F10.6
NM_077630	606.252	-1.05111	0.342674	-3.06738	0.00215944	0.0855062	M153.3
NM_078044	1123.52	-1.10571	0.360506	-3.06711	0.00216141	0.0855062	tsp-8
NM_001028479	249.426	-1.47181	0.480199	-3.06499	0.00217676	0.0856539	fipr-4
NM_073550	1639.56	-1.17403	0.382995	-3.06541	0.00217373	0.0856539	zip-10
NM_059258	175.78	-0.811094	0.264901	-3.06188	0.00219952	0.0860905	F55F8.8
NM_067065	109.791	-1.21019	0.395184	-3.06234	0.00219615	0.0860905	nlp-21
NM_171280	21.6375	-1.35605	0.443036	-3.06082	0.00220733	0.0861676
NM_076370	3903.93	-0.832352	0.272243	-3.05738	0.0022328	0.0869319	ncr-1
NM_073545	3968.48	-1.41034	0.461504	-3.05596	0.00224342	0.0871157	nlp-24
NM_001129021	149.342	-1.39437	0.456719	-3.05301	0.00226559	0.0877457	K09H9.8
NM_001136412	13.3087	-1.44344	0.473167	-3.0506	0.00228382	0.0879898	C25F9.15
NM_077087	6523.98	-0.779226	0.255375	-3.0513	0.00227852	0.0879898	unc-27
NM_077361	266.688	-1.12188	0.368098	-3.04777	0.00230544	0.0885912	slcf-1
NM_001026233	27.2965	-1.44939	0.47579	-3.04629	0.00231687	0.0887993	F22D6.15
NM_062390	1455.05	-1.04261	0.342485	-3.04425	0.00233264	0.0891719	T05C1.1
NM_067175	696.32	-1.1625	0.382114	-3.04229	0.00234788	0.0895227	Y75B8A.3
NM_071454	31.907	1.42791	0.469907	3.03869	0.00237605	0.0903635	clec-210
NM_059602	450.196	-0.56493	0.186135	-3.03506	0.00240487	0.0912245	W01A8.6
NM_064035	15372.2	-0.853682	0.281473	-3.0329	0.00242213	0.0916433	vha-6
NM_077568	743.809	-1.02667	0.338639	-3.03176	0.00243134	0.0917565	lact-7
NM_063408	1674.34	-0.926479	0.305735	-3.03033	0.00244286	0.0919561	F54C9.3
NM_171595	406.705	0.785138	0.259582	3.02463	0.00248941	0.09347	Y39B6A.13
NM_075223	129.879	-1.38828	0.459447	-3.02164	0.00251406	0.0941561	hmit-1.2
NM_072466	225.937	-1.03836	0.343811	-3.02015	0.00252653	0.0943833	F10G2.1
NM_064151	280.613	0.738016	0.244455	3.01902	0.00253593	0.0944956	acbp-6
NM_068191	13.3613	-1.45207	0.481323	-3.01682	0.00255437	0.0949429	F19C7.6
NM_077215	491.057	-1.17121	0.388632	-3.01366	0.00258113	0.0956963	gpx-3
NM_067014	4154.01	0.653294	0.216985	3.01078	0.00260578	0.0963681	Y48A6B.3
NM_066598	9.39231	-1.4499	0.48188	-3.00883	0.00262253	0.096745	F59B2.13
NM_001268842	41.599	-1.3561	0.450872	-3.00772	0.00263216	0.0968582	Y37A1A.4
NM_074106	61.603	-1.12446	0.374099	-3.00579	0.00264892	0.0969912	ocam-1
NM_065708	22985.9	-0.993494	0.330494	-3.00609	0.00264631	0.0969912	nex-1
NM_060189	1855.92	-0.695622	0.231537	-3.00436	0.00266139	0.0972065	endu-1
NM_071751	4698.07	-1.03713	0.345581	-3.00112	0.00268989	0.0975912	phat-4
NM_073433	2185.86	-1.07817	0.359281	-3.00091	0.00269176	0.0975912	nlp-33
NM_001027783	19.0993	-1.35561	0.45158	-3.00193	0.00268276	0.0975912	Y79H2A.12
NM_060034	87.3679	-1.33449	0.445415	-2.99607	0.00273483	0.0979495	W06D4.3
NM_072979	11746.2	-0.585208	0.195149	-2.99878	0.00271067	0.0979495	ptr-1
NM_001267166	22.715	1.33462	0.445272	2.99732	0.00272362	0.0979495	T27F7.12
NM_063920	84.1427	-1.3902	0.463995	-2.99614	0.00273417	0.0979495	tag-209
NM_068081	99.8315	-1.09994	0.367062	-2.99659	0.00273017	0.0979495	C35B1.7
NM_001277010	160.379	-0.830969	0.277491	-2.99458	0.0027482	0.0981898	Y43F8B.7
NM_073541	318.54	-1.24883	0.417416	-2.99182	0.00277319	0.0988435	F35B12.3
NM_070053	1113.57	-1.44344	0.482703	-2.99034	0.00278671	0.0990861	ZK896.4
NM_001330885	242.545	-1.22296	0.409136	-2.98914	0.00279768	0.0992368	cutl-23
NM_058318	4018.03	0.483668	0.161971	2.98614	0.00282522	0.0995175	daf-25
NM_062543	205.48	-1.16735	0.390936	-2.98604	0.00282618	0.0995175	C04G6.10
NM_064871	162.944	-1.38698	0.464595	-2.98535	0.00283257	0.0995175	K02F3.9
NM_001268122	96.0508	0.985753	0.33016	2.98568	0.00282948	0.0995175	K03H1.13
NM_072537	531.761	-1.24552	0.4176	-2.98257	0.0028584	0.10008	C54F6.5
NM_062961	92.6388	-1.32599	0.444638	-2.98217	0.00286215	0.10008	C18H9.5
NM_001026727	2610.06	-0.773513	0.259827	-2.97703	0.00291052	0.101531	B0457.6
NM_001028912	582.614	-1.10487	0.371375	-2.97508	0.0029291	0.101937	R13H4.8
NM_077709	1370.63	-1.0894	0.36636	-2.97357	0.00294356	0.101937	col-182
NM_064822	26.6278	-1.3072	0.439691	-2.973	0.002949	0.101937	T19C3.6
NM_065207	11.6099	-1.40926	0.474033	-2.97292	0.00294978	0.101937	Y71H2AM.12
NM_069172	392.768	-1.4239	0.479978	-2.96658	0.0030113	0.10382	Y73F4A.2
NM_065362	2390.78	-1.18278	0.39895	-2.96472	0.00302954	0.104205	lec-4
NM_060215	46.8339	-1.35769	0.458302	-2.96243	0.00305222	0.104741	nas-5
NM_061274	1632.81	-0.671357	0.226816	-2.95992	0.0030772	0.105109	T01D1.3
NM_065486	141.978	-1.2883	0.435229	-2.96005	0.00307585	0.105109	R07E5.5
NM_060005	200.863	-1.4138	0.477934	-2.95814	0.00309502	0.105474	fipr-26
NM_001028724	897.293	-0.7338	0.248124	-2.95739	0.00310253	0.105486	F38A6.4
NM_001330863	32.6394	-1.18972	0.402542	-2.95551	0.00312156	0.105646	F13A2.9
NM_077325	1012.07	-1.23904	0.419138	-2.95616	0.00311492	0.105646	fip-5
NM_060857	6283.3	-0.76064	0.257432	-2.95472	0.00312954	0.105674	pfn-1
NM_073247	11591.3	-1.42531	0.482735	-2.95258	0.00315135	0.106168	B0024.4
NM_073243	6055.28	-1.42367	0.482664	-2.94962	0.00318168	0.10679	lys-3
NM_062861	27.6263	-1.42296	0.482462	-2.94936	0.00318429	0.10679	C29F5.3
NM_071747	9100.66	-0.971496	0.329857	-2.94521	0.00322739	0.107745	phat-5
NM_077854	55.6676	-1.40321	0.47643	-2.94527	0.00322675	0.107745	H06A10.1
NM_072972	128.084	-1.22651	0.417447	-2.93812	0.00330206	0.109741	B0222.5
NM_063988	98.6647	-1.37885	0.469282	-2.93821	0.00330108	0.109741	F40F8.4
NM_072294	527.671	-1.16212	0.395747	-2.93652	0.00331917	0.109815	K11G9.5
NM_001026810	258.05	-1.41815	0.482854	-2.93702	0.00331386	0.109815	C25H3.10
NR_071051	41.2158	1.23022	0.419135	2.93515	0.00333387	0.109875
NM_064939	3937.93	0.4469	0.152268	2.93496	0.00333586	0.109875	cdh-12
NM_001356670	30.6779	-1.26679	0.432409	-2.92962	0.00339376	0.111533
NM_072491	922.085	-1.06676	0.364324	-2.92806	0.00341089	0.111847	fbxa-105
NM_068041	1143.92	-1.13602	0.388089	-2.92722	0.00342009	0.1119	clec-72
NM_072387	1317.99	-1.19906	0.40989	-2.92533	0.00344094	0.111906	F20A1.10
NM_073588	295.284	-1.04642	0.357749	-2.92502	0.00344439	0.111906	sulp-4
NR_070090	4974.65	0.716896	0.245196	2.92377	0.00345821	0.111906
NM_075540	419.565	-0.793498	0.271339	-2.92438	0.00345146	0.111906	dhcr-7
NM_069409	62.613	-1.17994	0.403268	-2.92594	0.00343414	0.111906	gipc-2
NM_064638	17309.5	-0.60999	0.208685	-2.92302	0.00346659	0.111932	tag-297
NR_000057	1746.02	0.816376	0.279384	2.92206	0.00347726	0.111986
NM_074694	754.822	-1.11914	0.383139	-2.92099	0.00348921	0.111986	gst-22
NM_171770	221.712	-1.15457	0.395287	-2.92083	0.00349102	0.111986	T01C1.4
NM_065932	848.675	-0.711363	0.243681	-2.91924	0.00350886	0.112314	Y42G9A.1
NM_071945	819.207	-0.960189	0.329289	-2.91594	0.00354616	0.113017	srr-6
NM_074874	394.456	0.831136	0.284998	2.91629	0.00354219	0.113017	fbxa-206
NM_072596	61.3834	-1.36995	0.47022	-2.91342	0.00357498	0.113691	ZK105.1
NM_001322671	662.01	-0.720388	0.247523	-2.91039	0.00360976	0.114319	acd-2
NM_001322565	36.3734	1.19465	0.41051	2.91015	0.00361251	0.114319	F10D2.8
NM_171036	117.402	0.745373	0.25617	2.90968	0.00361798	0.114319	ptb-1
NM_001028748	369.409	-1.11473	0.383329	-2.90803	0.00363717	0.114527	F43D2.6
NM_062337	876.863	-0.7667	0.263713	-2.90733	0.00364529	0.114527	mth-2
NM_001267931	396.866	-1.10774	0.381046	-2.90711	0.00364786	0.114527	H05C05.4
NM_001313257	35.4983	-1.23176	0.423915	-2.90568	0.00366454	0.114805	glb-25
NM_073185	149.468	-1.36494	0.469855	-2.90502	0.00367228	0.114805	F57A8.7
NM_062542	177.067	-0.992066	0.341728	-2.90308	0.00369507	0.115274	C04G6.7
NM_063736	50.3868	-1.35198	0.466681	-2.89701	0.00376739	0.116481	F26C11.1
NM_067737	13472.5	-1.04536	0.36079	-2.89743	0.00376233	0.116481	col-109
NM_070052	1504.1	-1.19617	0.412893	-2.89705	0.00376688	0.116481	ZK896.5
NM_064727	6461.77	-0.83045	0.286673	-2.89685	0.00376925	0.116481	H10E21.4
NM_001027621	157.183	-0.952055	0.328689	-2.89652	0.00377325	0.116481	T23F11.6
NM_070604	27.9138	1.35414	0.467965	2.89368	0.00380756	0.117295	nep-24
NM_072335	28.951	-1.3724	0.474872	-2.89003	0.00385203	0.117682	col-142
NM_073330	112.972	-1.04848	0.362638	-2.89126	0.00383695	0.117682	twk-12
NM_061357	64.7135	-1.17446	0.406165	-2.89158	0.00383307	0.117682	W08F4.5
NM_066350	17.4234	1.31809	0.455995	2.89058	0.00384526	0.117682	F44B9.9
NM_001047780	34.0148	-1.38346	0.479051	-2.88792	0.00387793	0.117972	F17H10.2
NM_062163	3206.86	0.500119	0.173213	2.88731	0.00388551	0.117972	cyh-1
NM_001027156	28.7531	-1.15887	0.401291	-2.88785	0.00387884	0.117972
NM_001038234	69.5545	-1.32165	0.457969	-2.8859	0.00390302	0.118261	B0252.8
NM_071153	336.918	0.889928	0.308799	2.8819	0.0039529	0.119499	hil-6
NM_067626	1592.14	-0.554075	0.192299	-2.88132	0.00396009	0.119499	abhd-14
NM_072758	10.7565	-1.34872	0.468732	-2.87737	0.00401003	0.119781	F38E1.3
NM_073078	865.139	-1.00773	0.350012	-2.87914	0.00398764	0.119781	pqn-63
NM_074409	2467.36	0.644132	0.223853	2.87748	0.00400869	0.119781	ech-1.1
NM_076299	31.7519	-1.1805	0.409967	-2.8795	0.00398307	0.119781	F09F9.3
NM_001276888	84.1825	0.97009	0.337025	2.8784	0.00399703	0.119781	Y57G11C.1144
NM_073804	465.057	-0.615649	0.214056	-2.87611	0.00402609	0.119796	ZC443.1
NM_062345	348.085	0.76949	0.26755	2.87606	0.00402676	0.119796	fbxc-44
NM_070089	384.134	-1.3885	0.482947	-2.87505	0.00403968	0.119939	K10D11.5
NM_001263699	825.99	-0.504508	0.17554	-2.87404	0.00405256	0.12008	F55D12.5
NM_001129028	294.122	0.719534	0.250609	2.87114	0.00408992	0.120792	R05D7.7
NM_061812	1670.7	-0.672351	0.234195	-2.87091	0.00409296	0.120792	Y59C2A.1
NM_076261	5417.67	-0.83651	0.291581	-2.86888	0.00411925	0.121325	F35A5.1
NM_058596	470.561	0.72475	0.252969	2.86498	0.00417041	0.121388	Y23H5B.1
NM_058600	168.49	0.997931	0.348026	2.8674	0.00413854	0.121388	scrt-1
NM_001129600	944.542	-1.03519	0.361158	-2.8663	0.00415301	0.121388	ZC250.4
NM_074063	1443.04	-1.0779	0.376122	-2.86583	0.00415912	0.121388	swt-6
NM_075202	135.125	-1.16582	0.407103	-2.8637	0.00418721	0.121388	ZK262.3
NM_001029151	6287.27	-1.06777	0.372826	-2.864	0.00418333	0.121388	B0403.5
NM_077282	336.901	-0.625911	0.2185	-2.86458	0.00417558	0.121388	sek-6
NM_066316	1167.08	-1.04381	0.364461	-2.86398	0.0041836	0.121388	best-24
NM_060947	18062.8	0.563089	0.196762	2.86177	0.0042128	0.12189	snr-2
NM_073043	395.601	-1.13808	0.397803	-2.86091	0.00422429	0.121905	flp-6
NM_001307288	101.7	1.15319	0.403142	2.86049	0.00422983	0.121905	F58D2.3
NM_077300	250.841	-1.28274	0.448613	-2.85934	0.00424527	0.122111	oac-14
NM_071022	94.6705	-1.25284	0.438594	-2.85648	0.00428361	0.12235	pqn-54
NM_073923	17433.3	-0.949147	0.332305	-2.85625	0.00428672	0.12235	F53F1.4
NM_063772	204.938	-1.23197	0.431315	-2.85632	0.00428587	0.12235	flp-4
NM_069669	213.25	-0.890209	0.311519	-2.85764	0.00426804	0.12235	M7.12
NM_068770	418.839	-1.21513	0.425536	-2.85552	0.00429664	0.122396	sqst-2
NM_001028011	1508.69	-0.592332	0.207521	-2.85432	0.00431284	0.122621	F36H1.11
NM_076830	50.7436	1.08583	0.380855	2.85102	0.00435785	0.123189
NM_063514	3807.65	-0.77788	0.272828	-2.85117	0.00435581	0.123189	C18E9.9
NM_070138	331.839	-1.04764	0.36733	-2.85204	0.00434397	0.123189	cho-1
NM_001263848	4265.82	-0.879797	0.308833	-2.84878	0.00438868	0.123217	F10D11.6
NM_076285	6207.03	-1.13103	0.396855	-2.85	0.00437199	0.123217	C16B8.3
NM_001346628	144.551	-1.22427	0.429791	-2.84852	0.00439225	0.123217	drn-1
NM_069790	34.689	-1.37089	0.481173	-2.84906	0.00438488	0.123217	dsl-5
NM_001269127	31.0947	-1.13593	0.399068	-2.84647	0.0044207	0.12378	Y58A7A.1
NM_067299	20892.7	-1.15749	0.406893	-2.8447	0.00444529	0.124232	col-97
NM_064191	1329.54	0.515344	0.181303	2.84244	0.00447699	0.124882	polg-1
NM_069198	1025.96	-0.980738	0.345112	-2.84179	0.00448604	0.124898	pcp-2
NM_077873	240.41	-1.26906	0.446698	-2.84099	0.00449743	0.124979	col-44
NM_001028165	36.8535	-1.25691	0.442973	-2.83745	0.00454756	0.126135	R09H10.6
NM_075156	471.599	-1.08018	0.38092	-2.83573	0.00457215	0.126342	clec-42
NM_001356846	72.9958	-1.26418	0.445775	-2.83592	0.00456938	0.126342
NM_058941	1318.61	0.544658	0.192293	2.83244	0.00461941	0.126464	C43E11.9
NM_071825	29758.8	-0.887172	0.313059	-2.83388	0.00459869	0.126464	Y47D7A.13
NM_001028181	398.398	-0.932997	0.329317	-2.83313	0.00460948	0.126464	T02D1.8
NM_066535	54.5544	1.08465	0.382767	2.83372	0.004601	0.126464
NM_067096	496.093	0.634213	0.223864	2.83302	0.00461098	0.126464	ceh-92
NM_077766	1277.69	-0.846203	0.299124	-2.82893	0.00467033	0.127356	K03A11.5
NM_078045	114.863	-1.2483	0.441372	-2.82823	0.00468058	0.127356	F33C8.4
NM_001267144	96.2807	-1.35528	0.479033	-2.8292	0.00466646	0.127356	F14D2.19
NM_069532	941.771	-1.0541	0.37276	-2.82783	0.00468652	0.127356	ugt-44
NM_062205	408.342	0.738246	0.261245	2.82587	0.00471524	0.127477	F19B10.4
NM_062933	2340.15	-0.604521	0.21386	-2.82672	0.00470273	0.127477	C56C10.4
NM_068965	2335.65	-0.900506	0.318787	-2.82479	0.00473115	0.127477	faah-2
NM_065933	893.138	-0.666963	0.236128	-2.82459	0.00473416	0.127477	anmt-2
NM_066402	306.54	-1.12598	0.398512	-2.82545	0.0047214	0.127477	tsp-2
NM_171509	421.989	-0.801579	0.28428	-2.81968	0.00480708	0.129205	K06A4.7
NM_063818	199.871	-1.26961	0.450373	-2.81902	0.00481702	0.129236	gcy-5
NM_069830	1535.16	-0.603369	0.214119	-2.81792	0.00483363	0.129447	lpr-2
NM_077446	1214.48	-1.16611	0.414101	-2.816	0.00486262	0.129752	clc-1
NM_001267268	9313.01	-0.587256	0.20851	-2.81644	0.00485589	0.129752	T24B8.4
NM_074155	5089.66	-0.676933	0.240527	-2.81437	0.00488733	0.130176	F47B8.10
NM_071914	98.8586	1.00485	0.357142	2.8136	0.00489905	0.130253	ugt-8
NM_076804	2159.19	-0.697142	0.247845	-2.81281	0.004911	0.130336	pgp-10
NM_061164	4643.28	0.61489	0.218849	2.80966	0.00495944	0.130681	K05C4.7
NM_077817	1317.82	-0.605034	0.215326	-2.80986	0.00495637	0.130681	F46G10.2
NM_063376	4490.76	-0.509106	0.181161	-2.81024	0.00495038	0.130681	lips-10
NM_067007	78.4672	-1.34787	0.479699	-2.80982	0.00495696	0.130681	col-92
NM_001038343	2533.9	-0.498531	0.177512	-2.80843	0.0049783	0.130944	T19E7.6
NM_070687	496.238	-1.03439	0.368452	-2.80738	0.00499458	0.131139	C49C3.9
NM_072712	2320.24	-0.976232	0.347821	-2.80671	0.00500504	0.13118	tag-225
NM_058716	3175.94	0.504509	0.179789	2.80611	0.00501432	0.13119	Y54E10A.10
NM_001322605	66.452	-1.23905	0.441834	-2.80434	0.00504199	0.131448	twk-33
NM_001129388	301.31	-0.932645	0.332559	-2.80445	0.00504029	0.131448	C25F9.12
NM_075949	515.809	0.741669	0.264586	2.80312	0.00506101	0.131605	rgs-9
NM_076087	437.991	0.717736	0.256077	2.80282	0.00506585	0.131605	C14A11.5
NM_074049	2875.85	-1.00698	0.359811	-2.79864	0.00513179	0.132155	C06B3.6
NR_071103	11.7537	1.33562	0.476963	2.80025	0.00510623	0.132155
NM_062963	245.828	-1.23535	0.441372	-2.79888	0.00512802	0.132155	C18H9.6
NR_131594	159.672	-1.35142	0.482581	-2.8004	0.00510396	0.132155
NM_065640	177.516	0.76947	0.274874	2.79935	0.00512049	0.132155
NM_060059	821.017	-1.33347	0.476911	-2.79606	0.00517291	0.13252	F25H5.8
NM_072974	3650.94	-1.34396	0.480594	-2.79646	0.00516661	0.13252	col-145
NM_076621	1583.29	-1.03266	0.36927	-2.79649	0.00516617	0.13252	C15H9.11
NM_076298	337.857	-1.04057	0.37225	-2.79534	0.00518456	0.132588	F09F9.1
NM_063863	1011.64	-1.05754	0.378494	-2.79407	0.00520485	0.132877	F59B10.3
NM_069080	3023.62	-0.909453	0.325864	-2.7909	0.00525618	0.133955	C49C8.5
NM_001307834	588.557	-0.858545	0.307901	-2.78838	0.00529723	0.134769	Y50D4A.10
NM_077747	220.119	-0.852258	0.3058	-2.78698	0.0053202	0.13512	C34E7.3
NM_073302	366.278	-0.67435	0.242144	-2.78491	0.00535428	0.135519	degt-1
NM_001027912	390.466	0.636849	0.228653	2.78522	0.00534911	0.135519	C49A9.10
NM_071015	3730.3	-0.997401	0.358438	-2.78263	0.00539197	0.135774	cnc-4
NM_001306596	16.5993	-1.34396	0.482932	-2.78293	0.00538709	0.135774	ifb-2
NM_064842	975.944	-1.03084	0.370432	-2.7828	0.00538927	0.135774	flp-24
NM_068096	375.342	-1.11648	0.401442	-2.78117	0.00541637	0.136157	R07C12.1
NM_071137	10.9827	-1.33609	0.480805	-2.77886	0.00545493	0.136163	Y40B10B.1
NM_076188	28.851	1.17057	0.42127	2.77868	0.00545798	0.136163	vit-5
NM_001270211	21.8865	-1.32705	0.477686	-2.77807	0.0054682	0.136163	F38B2.6
NM_061230	76.3154	-0.996355	0.358678	-2.77785	0.00547197	0.136163	best-4
NM_062291	138.21	0.985089	0.35449	2.77889	0.00545451	0.136163	F53C3.11
NM_182160	516.784	-1.10505	0.397746	-2.77829	0.00546464	0.136163	F09E5.14
NM_067401	3432.37	-0.576872	0.207777	-2.7764	0.00549651	0.136543	scav-2
NM_182018	137.096	-1.18468	0.426941	-2.77482	0.00552325	0.136929	flp-33
NM_061193	688.221	-0.978717	0.352838	-2.77384	0.0055399	0.136929	aex-5
NM_063752	462.117	0.874335	0.315201	2.7739	0.00553889	0.136929	psf-1
NM_001026665	22.6858	1.31896	0.476183	2.76986	0.00560805	0.138382	Y87G2A.20
NR_051460	10.2227	1.32662	0.479464	2.76687	0.00565972	0.139424
NM_078422	3902.99	-1.02626	0.371209	-2.76464	0.00569858	0.13945	osm-11
NM_061840	200.531	-0.831727	0.300795	-2.76509	0.00569064	0.13945	ZK1240.2
NM_001026838	18.1246	-1.20194	0.434583	-2.76574	0.00567929	0.13945	C33B4.5
NM_067422	1827.47	-0.848286	0.306761	-2.7653	0.00568699	0.13945	sid-2
NM_061002	1737.35	-0.747562	0.270465	-2.76399	0.00570996	0.139497	lagr-1
NM_001029303	590.889	-0.705944	0.255499	-2.763	0.0057273	0.139689	exc-1
NM_069171	133.703	-1.28107	0.463743	-2.76245	0.00573697	0.139694	Y73F4A.3
NM_060459	4407	0.456544	0.165437	2.75962	0.00578682	0.139911	dxbp-1
NM_078127	971.169	-0.931937	0.337641	-2.76014	0.00577765	0.139911	H03A11.2
NM_062447	3895.48	-0.470929	0.170732	-2.7583	0.0058103	0.139911	acs-11
NM_001267175	71.4043	0.931216	0.33749	2.75924	0.00579359	0.139911	F28B12.6
NM_063115	2128.87	-0.489727	0.177533	-2.75852	0.00580632	0.139911	F32A5.8
NM_068340	7886.23	-0.83586	0.303047	-2.75819	0.00581225	0.139911	tni-4
NM_065059	3599.35	-0.949162	0.344102	-2.75837	0.005809	0.139911	clp-4
NM_001047667	63.1311	-0.901399	0.327139	-2.75541	0.00586194	0.140878	ric-7
NR_001482	871.866	-0.560447	0.203575	-2.75303	0.00590473	0.141675
NM_067356	296.997	-0.805969	0.29283	-2.75235	0.00591694	0.141738	T03F6.4
NM_001269883	543.147	-0.990338	0.359963	-2.75122	0.00593732	0.141766	ttr-24
NM_001029641	143.751	-1.02342	0.37197	-2.75135	0.00593502	0.141766	M163.8
NM_061638	684.577	0.843382	0.306615	2.75063	0.00594815	0.141795	fbxb-26
NM_071627	233.546	-1.19669	0.435643	-2.74696	0.00601499	0.142522	W08A12.2
NM_001269885	118.692	-1.16734	0.4249	-2.74732	0.00600843	0.142522	ttr-25
NM_076373	4561.18	-0.653859	0.238026	-2.74701	0.00601417	0.142522	rhi-1
NM_001268328	182.038	-1.1183	0.407122	-2.74684	0.00601729	0.142522	K08D10.14
NM_001029605	132.859	-1.25902	0.459179	-2.74189	0.00610867	0.143079	K09C8.7
NM_078060	898.725	-0.535177	0.194993	-2.74459	0.00605869	0.143079	dpf-2
NM_061784	81.6419	1.10845	0.404189	2.74242	0.00609883	0.143079	R52.6
NM_001027110	159.722	-1.15619	0.421305	-2.74431	0.00606381	0.143079	nas-23
NM_171262	11.3931	-1.32415	0.482896	-2.74211	0.00610456	0.143079	F38A1.13
NM_001268428	1291.81	-0.973605	0.354937	-2.74303	0.00608747	0.143079
NM_001047421	95.5873	0.894019	0.326002	2.74237	0.00609976	0.143079	fbxa-42
NM_001129029	359.335	0.602544	0.220055	2.73815	0.00617855	0.143319
NM_076153	647.908	-1.15795	0.422746	-2.73913	0.00616026	0.143319	pqn-37
NM_076432	215.928	-0.864594	0.315587	-2.73963	0.00615076	0.143319	T07F12.4
NM_078066	120.486	1.08763	0.397278	2.73771	0.00618691	0.143319	C27C12.3
NM_062455	4554.29	-0.88622	0.323504	-2.73944	0.00615443	0.143319	F26G1.5
NM_063841	234.073	-0.785151	0.28673	-2.73829	0.00617593	0.143319	cut-4
NM_068319	1874.69	-0.489491	0.178747	-2.73846	0.00617271	0.143319	ivd-1
NM_064807	490.35	-1.07732	0.39359	-2.73716	0.00619718	0.143332	T22F7.4
NM_001038392	252.585	-0.728094	0.266305	-2.73406	0.00625584	0.144462
NM_074281	832.747	-0.752951	0.275506	-2.73298	0.00627645	0.144711	grd-12
NM_076683	350.982	-1.15062	0.421775	-2.72804	0.00637116	0.146437	grl-6
NM_001027261	511.858	-1.18244	0.433377	-2.72843	0.00636362	0.146437	Y39G8B.9
NM_001264586	47.2202	1.18341	0.433903	2.72737	0.00638421	0.146509	vet-2
NM_077514	1232.94	-0.994694	0.365034	-2.72493	0.00643144	0.14668	igeg-2
NM_062735	647.836	-0.874493	0.320796	-2.72601	0.00641057	0.14668
NM_068275	310.605	-1.07152	0.393155	-2.72544	0.00642156	0.14668	Y9C9A.8
NM_171411	609.209	-0.911738	0.334475	-2.72588	0.00641307	0.14668	nrfl-1
NM_073090	81.6512	-1.25883	0.462295	-2.72299	0.00646934	0.147317	pitr-4
NM_070866	850.039	-1.29589	0.476284	-2.72084	0.00651156	0.147822	F48G7.5
NM_062403	1083.08	-1.30973	0.481361	-2.72088	0.00651078	0.147822	K07E1.1
NM_062086	1822.46	-1.0481	0.385357	-2.71982	0.00653175	0.148053	C17F4.7
NM_060835	1495.9	-0.45708	0.168123	-2.71872	0.00655354	0.148319	amx-2
NM_072973	6432.46	-1.31113	0.482667	-2.71643	0.00659909	0.148329	col-144
NM_078273	731.827	-1.13222	0.416613	-2.71769	0.00657395	0.148329	cah-3
NM_001322709	224.775	0.994494	0.365981	2.71734	0.00658088	0.148329	fbxb-52
NM_068136	242.008	1.04286	0.383826	2.71701	0.00658741	0.148329	F15E6.3
NM_068194	432.854	-1.30603	0.480835	-2.71617	0.00660424	0.148329	F19C7.2
NM_062873	1514.48	-0.537861	0.198145	-2.71448	0.00663803	0.148861	C32D5.7
NM_060052	89.9031	-1.03142	0.380172	-2.71304	0.00666682	0.149054	slc-36.4
NM_001307550	1559.51	-0.668468	0.24637	-2.71326	0.00666242	0.149054	C45G7.13
NM_001025820	82.6066	-0.845624	0.312423	-2.70667	0.00679626	0.150704
NM_073079	792.335	-1.27102	0.469851	-2.70516	0.00682715	0.150704	T06E4.10
NM_073160	2596.5	-0.793922	0.293567	-2.7044	0.00684276	0.150704	ttr-46
NM_075384	388.579	-0.90484	0.334577	-2.70443	0.00684225	0.150704	Y43F8B.14
NM_077256	1697.52	-0.707764	0.261386	-2.70773	0.00677447	0.150704	R07B1.9
NM_077318	4844.14	-0.486955	0.180057	-2.70445	0.00684174	0.150704	zipt-13
NM_077968	591.954	0.653803	0.241498	2.70728	0.00678362	0.150704	cyp-13b2
NM_182246	736.191	-0.548895	0.20287	-2.70565	0.00681705	0.150704	ZK131.11
NM_182305	15305.3	-0.939794	0.347142	-2.70723	0.00678467	0.150704	col-107
NM_069799	28.3324	1.11373	0.411683	2.70531	0.00682399	0.150704	ZK809.1
NM_064866	350.734	-0.891886	0.329881	-2.70366	0.00685803	0.150815	clec-149
NM_001322760	789.718	-0.601491	0.222585	-2.7023	0.00688609	0.151207	pqn-8
NM_001026676	38.1801	-1.22518	0.453854	-2.69951	0.00694419	0.152256	ins-27
NM_073664	68876.2	-0.657532	0.243705	-2.69807	0.00697427	0.152463	myo-3
NM_076533	1019.27	-0.926462	0.343345	-2.69834	0.00696863	0.152463	T23F2.3
NM_075175	172.942	-1.04702	0.388138	-2.69756	0.00698507	0.152473	Y37H2C.1
NM_001136424	42.3721	-1.26514	0.469328	-2.69565	0.00702516	0.152671	F38A6.5
NM_063926	24.5963	-1.27612	0.473384	-2.69574	0.0070233	0.152671	R06F6.7
NM_067070	8183.55	-0.93445	0.346618	-2.69591	0.00701969	0.152671	Y47D3B.6
NM_071641	44.6415	-1.30062	0.482766	-2.69411	0.00705777	0.153154	Y39H10A.1
NM_073638	760.332	-0.544886	0.202535	-2.69033	0.00713817	0.154671	nhr-136
NM_073333	1058.42	-0.788755	0.293489	-2.68751	0.00719862	0.155708	pph-1
NM_067419	1029.58	-0.725724	0.270075	-2.68712	0.00720715	0.155708	flp-15
NM_058985	92.9641	-1.15127	0.429014	-2.68352	0.00728525	0.156335	Y119C1B.3
NM_060178	27.1928	-1.21078	0.451335	-2.68265	0.00730405	0.156335	C04F12.7
NM_060440	26.682	-1.20816	0.450675	-2.68078	0.0073451	0.156335	srt-62
NM_074258	68.2054	0.941182	0.350701	2.68372	0.0072808	0.156335	npr-13
NM_074743	1442.72	-0.901826	0.336248	-2.68203	0.00731775	0.156335	F13A7.11
NM_076157	608.126	-0.860802	0.321066	-2.68108	0.00733857	0.156335	lbp-2
NM_061324	584.055	-0.970257	0.361856	-2.68133	0.00733295	0.156335	clec-10
NM_062593	31.6698	-1.15124	0.42914	-2.68266	0.00730396	0.156335	ZK622.1
NM_068998	22136.5	-0.500188	0.186607	-2.68043	0.00735269	0.156335	vha-5
NM_065060	1134.17	-0.943243	0.351618	-2.68258	0.00730575	0.156335	pvf-1
NM_065184	3616.83	-0.708725	0.264195	-2.68258	0.00730569	0.156335	gpa-17
NM_058858	727.574	-0.787788	0.294157	-2.67812	0.00740368	0.157192	C50F2.7
NM_060040	1406.72	-0.712271	0.266136	-2.67634	0.00744308	0.157575	mef-2
NM_063566	2130.34	-0.607157	0.226842	-2.67656	0.00743823	0.157575	gst-13
NR_102122	15.7191	1.16397	0.435236	2.67434	0.00748767	0.158146
NM_001307904	183.411	-0.727286	0.271967	-2.67417	0.00749144	0.158146	pbo-6
NM_063433	458.818	-1.12824	0.422123	-2.67277	0.00752277	0.15858	T22C8.6
NM_072202	85.3998	-1.14428	0.428562	-2.67006	0.00758384	0.159412	F31F7.1
NM_064888	4066.42	-0.460695	0.172536	-2.67013	0.00758211	0.159412	F23H11.4
NM_062797	64.3103	-1.01963	0.382048	-2.66886	0.00761084	0.159752	ins-6
NM_062553	298.266	0.519729	0.194805	2.66794	0.00763181	0.159964	F58A6.1
NM_067988	316.239	-1.15101	0.431561	-2.66709	0.00765122	0.160144	madf-9
NM_064555	7893.42	0.473823	0.177866	2.66393	0.0077234	0.161426	Y48B6A.1
NM_001346629	17.1024	1.13997	0.428198	2.66224	0.00776219	0.162007	K05F1.13
NM_060027	49.6688	-0.968996	0.364403	-2.65913	0.00783416	0.163191	C31H5.1
NM_001028485	86.4988	-0.985216	0.370544	-2.65884	0.00784103	0.163191	C13C4.7
NM_058910	6382.09	-0.965217	0.3631	-2.65826	0.00785441	0.163239	R12E2.7
NM_001269106	76.9037	0.768728	0.289239	2.65776	0.00786623	0.163255	ZC132.11
NM_077781	431.509	-1.01953	0.383828	-2.65623	0.00790209	0.163769	F09A5.2
NM_068433	5425.51	-0.643586	0.242365	-2.65544	0.00792054	0.163921	C39H7.4
NM_075352	1062.71	0.715757	0.269676	2.65414	0.00795114	0.164236	fbxb-57
NM_001026041	481.187	-0.842582	0.317495	-2.65384	0.00795806	0.164236	C38H2.3
NM_072489	2007.84	-0.810973	0.306267	-2.64793	0.00809867	0.166905	srp-6
NM_061092	410.059	-1.16124	0.43871	-2.64694	0.00812245	0.166929	F09C3.2
NR_003155	10440.1	-1.02924	0.388814	-2.64714	0.00811769	0.166929
NM_077743	4901.61	-0.962299	0.364149	-2.6426	0.00822728	0.16838	bcat-1
NM_062724	4409.59	0.457029	0.17292	2.64301	0.00821731	0.16838	C18A3.3
NM_070655	46.636	-1.01426	0.383753	-2.64301	0.0082172	0.16838	npr-32
NM_058687	15082.8	-1.02362	0.387427	-2.6421	0.00823926	0.168391	col-48
NM_061050	418.188	0.79176	0.30003	2.63894	0.00831665	0.168498	hmg-6
NM_074861	117.799	-0.74383	0.281901	-2.63862	0.00832442	0.168498	clec-33
NM_076709	5449.23	-0.573899	0.217482	-2.63883	0.00831925	0.168498	ttr-6
NM_061248	410.287	-0.997809	0.377786	-2.6412	0.00826121	0.168498	tre-5
NM_001026987	1425.83	-0.986567	0.373769	-2.63951	0.00830259	0.168498	F41G3.21
NM_182214	831.415	-0.535497	0.202796	-2.64057	0.00827664	0.168498	ZK1290.13
NM_065934	214.001	-0.578068	0.219014	-2.63942	0.00830492	0.168498	nfm-1
NM_061207	13252.6	-0.880468	0.334117	-2.63521	0.00840855	0.169314	ZK909.3
NM_076894	602.098	-0.766172	0.290691	-2.63569	0.00839663	0.169314	F27D9.7
NM_068021	137.843	-1.15018	0.436487	-2.63509	0.00841157	0.169314	F28F9.3
NM_068894	178.114	-1.11657	0.423827	-2.63449	0.00842634	0.169314	C33H5.1
NM_069556	46.3961	-1.22196	0.463882	-2.6342	0.00843355	0.169314	C43F9.5
NM_067444	17643.2	0.519176	0.196995	2.63548	0.00840194	0.169314	cyk-4
NM_182386	72.5673	-1.26249	0.479504	-2.63291	0.00846575	0.169499	F21H7.12
NM_067079	895.355	0.50017	0.189945	2.63323	0.00845764	0.169499	tin-10
NM_001268656	509.863	-1.27102	0.482917	-2.63197	0.00848909	0.169736	K01A6.7
NM_074304	460.11	-0.934731	0.355292	-2.63088	0.00851636	0.169955	C25D7.5
NM_061928	199.931	-0.57403	0.218249	-2.63015	0.00853461	0.169955	F22E5.1
NM_001027648	77.2772	0.920233	0.349873	2.63019	0.00853361	0.169955	Y111B2A.27
NM_001136296	84.5745	-1.05718	0.402167	-2.6287	0.00857122	0.1703	F33E2.10
NM_061043	239.986	-0.971005	0.369407	-2.62855	0.00857502	0.1703	ins-30
NM_058482	1774.31	0.447206	0.170606	2.62128	0.00875998	0.170462	lsm-6
NM_059564	24.881	-1.16894	0.445238	-2.62543	0.00865399	0.170462	smz-2
NM_059588	989.797	-0.714228	0.272072	-2.62515	0.00866115	0.170462	idhg-2
NM_059684	15227.7	-0.752428	0.286877	-2.62282	0.00872052	0.170462
NM_071953	841.709	-0.968621	0.369371	-2.62235	0.0087325	0.170462	K11D12.9
NM_072493	9.54866	-1.16711	0.444917	-2.62321	0.00871057	0.170462	gst-41
NM_073045	10.052	-1.26606	0.482138	-2.62592	0.00864157	0.170462	K06A4.6
NM_075290	51.284	-1.03531	0.394898	-2.62172	0.00874864	0.170462	Y80D3A.8
NM_075365	773.241	0.726983	0.277	2.62448	0.00867801	0.170462	fbxb-65
NM_077298	38.4835	-1.18887	0.453505	-2.62152	0.00875381	0.170462	T06H11.2
NM_077851	114.419	-1.1067	0.421836	-2.62353	0.00870235	0.170462	srd-51
NM_062047	4320.68	0.421286	0.160431	2.62597	0.00864032	0.170462	Y25C1A.13
NM_001307295	42.0577	-1.15872	0.441617	-2.62381	0.00869535	0.170462	T21D12.14
NM_067760	11966.5	-0.483929	0.184397	-2.62438	0.00868061	0.170462	mca-2
NM_069077	102.349	-0.889128	0.339236	-2.62097	0.008768	0.170462	F42A9.9
NM_001027584	748.935	-0.929801	0.354609	-2.62205	0.0087403	0.170462	nex-2
NM_072059	2344.73	-0.648032	0.247367	-2.61972	0.00880011	0.170861	grl-1
NM_063101	1460.13	-1.25676	0.480093	-2.61774	0.00885133	0.17163	E04F6.8
NM_001028762	16.5006	1.2412	0.474326	2.61676	0.00887682	0.171898	col-163
NM_170891	182.052	0.808337	0.309383	2.61274	0.00898206	0.172129	E02D9.1
NM_071647	35.6162	-1.21541	0.465147	-2.61296	0.00897624	0.172129	R08F11.7
NM_073054	1802.05	-0.98754	0.377752	-2.61425	0.00894223	0.172129	C50F4.1
NM_001269865	232.139	0.821269	0.314263	2.61332	0.00896682	0.172129	Y51A2A.16
NM_076069	4184.03	-0.681272	0.260736	-2.61288	0.00897838	0.172129	T03G6.3
NM_061601	18.4672	-1.25147	0.47855	-2.61513	0.00891935	0.172129	clec-21
NM_069822	929.87	-1.25142	0.478593	-2.61479	0.00892825	0.172129	K01A6.4
NM_001027479	321.292	-0.774666	0.296246	-2.61494	0.00892421	0.172129	K01F9.2
NM_066502	665.116	-0.676717	0.25915	-2.6113	0.00901985	0.172629	twk-7
NM_059944	319.687	0.670333	0.256918	2.60913	0.00907723	0.173278	syp-3
NM_068447	7711.68	-0.377402	0.144637	-2.60929	0.00907293	0.173278	perm-5
NM_078428	19546.5	-0.656743	0.251893	-2.60723	0.00912787	0.174015	mlc-1
NM_001047314	147.742	-0.831228	0.31887	-2.60679	0.00913945	0.174015	fbxa-4
NM_072084	112.639	-1.06127	0.40727	-2.60581	0.00916578	0.174292	M03E7.1
NM_071306	809.824	-0.749172	0.288332	-2.5983	0.00936861	0.175658	C29G2.3
NM_001307786	258.455	-0.843153	0.324316	-2.59979	0.00932818	0.175658	grd-6
NM_073277	1076.42	-1.25538	0.482948	-2.5994	0.0093386	0.175658	col-12
NM_073318	2468.13	-1.24007	0.477262	-2.59831	0.00936838	0.175658	T21C9.9
NM_001038489	102.999	-0.752688	0.289367	-2.60115	0.00929109	0.175658	ZK380.5
NM_063990	4236.35	-0.717119	0.275699	-2.60109	0.00929273	0.175658	pqm-1
NM_064134	163.111	0.934947	0.359705	2.5992	0.00934404	0.175658	col-84
NM_068756	130.526	-0.773336	0.297514	-2.59933	0.00934071	0.175658	glb-2
NM_069649	124.457	-1.04763	0.402559	-2.60241	0.00925707	0.175658	F13H10.1
NM_065190	3571.06	0.430898	0.165802	2.59886	0.00935329	0.175658	ppfr-4
NM_001025984	1021.92	-0.489027	0.188096	-2.59988	0.00932555	0.175658	C07A9.12
NM_073894	217.412	-0.741974	0.285781	-2.5963	0.00942327	0.176235	ceh-79
NM_171656	61.1038	-1.13139	0.435732	-2.59654	0.00941692	0.176235
NM_059057	1100.25	0.661922	0.255227	2.59346	0.00950142	0.176734	htp-3
NM_001026404	384.423	-1.24375	0.479532	-2.59368	0.0094954	0.176734	pqn-52
NM_001038415	2889.07	-0.891578	0.343783	-2.59343	0.00950238	0.176734	T23B12.11
NM_074045	232.198	-1.06933	0.412186	-2.5943	0.00947849	0.176734	oac-3
NM_061278	3584.75	-0.995405	0.383858	-2.59316	0.0095098	0.176734	abu-11
NM_060605	4651.39	-1.24856	0.481588	-2.5926	0.00952535	0.1768	Y47H9C.1
NM_078037	6208.22	-0.618425	0.238684	-2.59098	0.00957032	0.177412	csq-1
NM_061818	2381.31	0.425927	0.16446	2.58986	0.00960155	0.177545	F54A3.2
NR_054096	34.9594	1.09414	0.422465	2.5899	0.00960046	0.177545
NM_073351	755.106	-0.849437	0.328056	-2.58931	0.00961696	0.177607	D1054.5
NM_061102	557.582	-0.927586	0.358478	-2.58757	0.00966563	0.177616	F49B2.6
NM_001129212	12.7627	1.22167	0.471923	2.5887	0.00963389	0.177616
NM_065865	2335.41	-0.479819	0.185412	-2.58785	0.00965776	0.177616	rabn-5
NM_066129	387.244	-1.24394	0.480646	-2.58806	0.00965183	0.177616	C06E8.5
NM_065840	119.81	-0.966589	0.373794	-2.58588	0.00971299	0.178265	B0244.6
NM_001265242	500.94	0.581699	0.22523	2.58269	0.00980337	0.179573	Y48G10A.2
NM_064560	6079.74	-0.559915	0.216811	-2.5825	0.00980864	0.179573	efhd-1
NM_076772	3949.88	-0.631127	0.244435	-2.58198	0.00982352	0.179623	F14B8.6
NM_068735	3822.44	-1.04543	0.405049	-2.581	0.00985135	0.179909	C42D4.1
NM_075485	9857.17	-0.82958	0.321682	-2.57888	0.00991213	0.180572	F19B2.5
NM_064850	7844.99	-0.79063	0.306572	-2.57893	0.00991057	0.180572	T17H7.7
NM_059586	121.768	-1.01276	0.392884	-2.57775	0.00994467	0.180941	C30F12.3
NM_001028529	1264.66	-0.97422	0.378024	-2.57714	0.00996224	0.181038	C35A5.10
NM_078103	75.2685	-0.859377	0.333598	-2.57609	0.00999248	0.181219	mam-6
NM_001268379	3512.84	-0.661604	0.25684	-2.57594	0.00999679	0.181219	C49H3.16
NM_069353	1412.3	-0.555199	0.215613	-2.57498	0.0100245	0.181499	egl-20
NM_078138	3937.02	-0.469561	0.182448	-2.57367	0.0100626	0.181743	Y15E3A.4
NM_063094	1148.81	-1.20357	0.467583	-2.57402	0.0100524	0.181743	E04F6.6
NR_101645	29.8813	0.983445	0.38236	2.57204	0.0101103	0.181935
NM_076640	36.5073	1.01787	0.395735	2.5721	0.0101083	0.181935	C14F11.7
NM_069019	6125.65	-0.891113	0.346458	-2.57207	0.0101094	0.181935	D2096.6
NM_058831	12164.9	0.514566	0.200237	2.56978	0.0101763	0.182043	npp-11
NM_001047742	8.75012	-1.1555	0.449723	-2.56936	0.0101886	0.182043	clec-224
NM_075083	234.599	-0.714707	0.278171	-2.5693	0.0101903	0.182043	cutl-4
NM_001027032	12.974	1.24038	0.482672	2.56981	0.0101753	0.182043	F54D5.5
NM_069349	460.933	0.548586	0.213367	2.57109	0.0101378	0.182043	T13F2.2
NM_070457	15.0906	1.17838	0.458371	2.5708	0.0101465	0.182043	Y73F8A.23
NM_059452	3083.95	-0.80378	0.31317	-2.5666	0.0102702	0.182579	snt-4
NM_001028549	2505.88	-0.641544	0.249998	-2.56619	0.0102822	0.182579	C50B8.6
NM_001356845	706.346	-0.696739	0.271494	-2.56631	0.0102787	0.182579
NM_070045	615.617	-0.709591	0.276472	-2.56659	0.0102703	0.182579	M02B1.2
NM_182294	81.7778	-1.14572	0.446401	-2.56657	0.0102709	0.182579	Y57G11C.38
NM_076468	1860.79	-0.685991	0.267491	-2.56454	0.0103313	0.182846	C42D8.1
NM_062080	21.679	-1.19587	0.466329	-2.56444	0.0103343	0.182846	ZC239.15
NM_001027176	16.2506	-1.21366	0.473228	-2.56465	0.010328	0.182846	T13H5.1
NM_073081	594.505	-0.990861	0.38679	-2.56176	0.0104144	0.183618	T06E4.8
NM_075650	15.9769	-1.22394	0.477701	-2.56214	0.010403	0.183618	Y73B3B.1
NM_077829	2750.16	-0.763884	0.298238	-2.56132	0.0104275	0.183618	F02C12.1
NM_064241	37.1671	-0.949739	0.370805	-2.56129	0.0104285	0.183618	Y57A10C.9
NM_068941	42.5714	0.945785	0.369318	2.5609	0.0104402	0.183618	C26B2.7
NM_059992	9023.91	-0.45855	0.179194	-2.55896	0.0104985	0.184424	hum-1
NM_072217	483.245	-0.83068	0.325088	-2.55525	0.0106111	0.186181	T28C12.6
NM_058957	5684.86	0.452227	0.177053	2.55419	0.0106435	0.186468	ZK973.9
NM_059313	4956.08	0.580183	0.227365	2.55177	0.0107178	0.186468	air-2
NM_001129428	1204.98	0.433742	0.169991	2.55156	0.0107243	0.186468	trpp-1
NM_001318264	65.0252	-1.10871	0.434687	-2.5506	0.0107539	0.186468	K08D9.4
NM_001269122	242.078	-1.21543	0.476028	-2.55328	0.0106713	0.186468	Y60C6A.2
NM_001028525	448.581	-1.02017	0.399666	-2.55257	0.0106933	0.186468	C34B4.3
NM_076048	2056.75	-0.558207	0.218798	-2.55125	0.0107339	0.186468	R04B3.3
NM_063006	1490.39	-0.647357	0.253672	-2.55195	0.0107122	0.186468	pmp-1
NM_065571	4548.2	-0.429683	0.168456	-2.55072	0.0107501	0.186468	ras-2
NM_171128	18254.1	-0.724149	0.283575	-2.55365	0.0106602	0.186468	mlc-3
NM_072082	505.966	-0.877469	0.344146	-2.5497	0.0107817	0.18673	M03E7.2
NM_077138	1423.74	0.458562	0.179911	2.54882	0.0108087	0.186979	C25A11.2
NM_073809	260.062	-1.05896	0.415799	-2.5468	0.0108714	0.187715	ugt-16
NM_078133	143.31	-1.05501	0.414344	-2.54623	0.0108894	0.187715	jud-4
NM_070148	1892.5	-1.1854	0.465544	-2.54628	0.0108879	0.187715	ttr-51
NM_064085	707.556	-0.931191	0.365791	-2.54569	0.0109062	0.187785	ghi-1
NM_075374	249.298	-0.98717	0.387945	-2.54461	0.0109399	0.188083	srw-86
NM_066401	80.6526	-1.18215	0.464624	-2.54432	0.010949	0.188083	C02F5.5
NM_076327	42.6765	-1.03407	0.406519	-2.54373	0.0109676	0.188184	srv-6
NM_001047333	14.2374	-1.22237	0.480799	-2.54237	0.0110103	0.188697	pde-4
NM_058393	2457.54	-1.18041	0.465191	-2.53747	0.0111657	0.190393	Y95B8A.2
NM_072307	3334.94	-0.701916	0.276582	-2.53782	0.0111544	0.190393	T25F10.3
NM_078262	42.6453	-1.09038	0.429708	-2.53749	0.0111651	0.190393
NM_001029190	3500.15	-0.563671	0.222232	-2.53641	0.0111996	0.190393	C05E7.1
NM_078293	713.068	-1.22151	0.481213	-2.5384	0.011136	0.190393	F22H10.2
NM_061755	131.85	0.775455	0.305645	2.53711	0.0111772	0.190393	bath-1
NM_065594	13.2823	1.22352	0.482336	2.53664	0.0111921	0.190393	F26A1.4
NR_101969	46.9344	1.11998	0.441713	2.53553	0.0112276	0.190649
NM_069572	779.276	-0.678001	0.267496	-2.53462	0.0112569	0.190927	K08C7.6
NM_182089	295.285	-0.70724	0.279123	-2.5338	0.0112834	0.191157	F55H12.2
NM_171444	1453.93	-1.18709	0.468722	-2.53262	0.0113215	0.191363	nlp-34
NM_001129171	1925.51	-0.776753	0.306683	-2.53275	0.011317	0.191363
NM_060688	169.222	-0.883387	0.348932	-2.53169	0.0113515	0.191464	oac-16
NR_056740	19.131	-1.21927	0.481615	-2.53163	0.0113534	0.191464
NM_059938	3418.01	-0.721159	0.284955	-2.53078	0.0113809	0.191708	cpn-1
NM_001129149	188.154	0.761642	0.301004	2.53034	0.0113952	0.19173	K05F6.12
NM_001270099	170.211	-0.705925	0.27909	-2.52938	0.0114263	0.192035	hog-1
NM_001136422	35.4919	-1.21962	0.4824	-2.52824	0.0114636	0.192442	fipr-2
NM_075894	492.392	-1.21655	0.481374	-2.52725	0.0114959	0.192766	H02F09.3
NM_001306629	201.414	0.54126	0.214249	2.52632	0.0115265	0.193059	cki-2
NM_071708	6549.47	-1.02428	0.405563	-2.52557	0.0115509	0.193249	nlp-29
NM_181981	22.2039	-1.11003	0.439593	-2.52513	0.0115657	0.193276	Y41C4A.17
NM_060498	2830.71	-1.21886	0.482898	-2.52405	0.0116013	0.193288	Y53H1B.2
NM_073202	267.131	-1.06946	0.423731	-2.52391	0.0116057	0.193288	C08B6.10
NM_063371	57.7538	0.960325	0.380409	2.52445	0.0115878	0.193288	F14E5.1
NM_071964	161.811	-0.902873	0.358001	-2.52198	0.0116695	0.193809	unc-46
NM_076417	653.008	-1.05109	0.416728	-2.52225	0.0116606	0.193809	F43C9.2
NM_067694	166.347	-1.07989	0.428227	-2.52178	0.0116764	0.193809	tag-244
NM_058521	2862.7	0.464581	0.184312	2.52062	0.0117148	0.193958	Y37E3.1
NM_073293	197.667	-0.712042	0.282511	-2.5204	0.011722	0.193958	C35A5.3
NM_074334	54.5283	-1.00456	0.398582	-2.52032	0.0117248	0.193958	K08F9.3
NM_066865	20.7469	-1.18905	0.471883	-2.5198	0.0117421	0.194028	Y70G10A.2
NM_074368	14.0533	-1.21541	0.482897	-2.51692	0.0118387	0.195405	srw-12
NM_076281	134.838	-0.94436	0.375472	-2.51513	0.0118989	0.196179	T19D2.3
NM_072057	2721.1	-0.523749	0.208298	-2.51442	0.0119229	0.196355	C24G6.2
NM_001028363	41.1521	-1.13449	0.451287	-2.51389	0.0119407	0.196428	oig-5
NM_076289	1979.41	0.564308	0.224593	2.51259	0.0119849	0.1965	hrg-1
NM_001026761	9311.66	0.469188	0.186693	2.51314	0.011966	0.1965	sap-49
NM_067404	1703.45	-0.452575	0.180108	-2.51279	0.0119779	0.1965	T05D4.3
NM_060510	2246.51	0.442919	0.17645	2.51016	0.0120675	0.196965	F56G4.6
NM_001313280	21.2356	-1.16625	0.464648	-2.50997	0.0120741	0.196965	kel-8
NM_001028590	290.094	-0.875419	0.348584	-2.51136	0.0120267	0.196965	ttr-49
NM_073990	123.353	0.953181	0.379628	2.51083	0.0120448	0.196965	hlh-34
NM_063505	658.912	-0.531118	0.211618	-2.5098	0.01208	0.196965	cal-2
NM_073001	7157.69	-0.63021	0.251171	-2.50909	0.0121044	0.197144	lron-2
NM_058851	31.3442	-1.19773	0.477706	-2.50726	0.0121672	0.197332	abf-2
NM_001129008	2570.36	0.502116	0.200341	2.50631	0.0121999	0.197332	F49D11.10
NM_073870	9988.02	-1.16471	0.465049	-2.50448	0.012263	0.197332	clec-41
NM_001269896	12.8075	-1.16084	0.462978	-2.50733	0.0121646	0.197332	C54E10.11
NM_077076	1726.08	-1.20859	0.482121	-2.50681	0.0121827	0.197332	F53A9.8
NM_001129653	243.999	-0.926652	0.369833	-2.5056	0.0122245	0.197332	ttr-34
NM_062029	705.369	0.651112	0.259894	2.5053	0.0122346	0.197332	B0454.8
NM_001027045	477.458	-1.19683	0.47787	-2.50451	0.0122622	0.197332	F59A6.10
NM_064534	975.648	-1.05684	0.421913	-2.50489	0.0122491	0.197332	F01D5.5
NM_067521	7250.34	-0.401587	0.160301	-2.5052	0.0122381	0.197332	kgb-1
NM_068532	1270.16	-0.6186	0.246636	-2.50815	0.0121364	0.197332	C49A9.5
NR_102036	96.6257	-1.17992	0.471355	-2.50325	0.0123059	0.197591
NM_065254	176.47	0.692101	0.276475	2.5033	0.012304	0.197591	H06I04.3
NR_052708	23.8316	1.19864	0.478941	2.50268	0.0123257	0.197694
NM_077828	26.5138	-1.1573	0.462704	-2.50117	0.0123785	0.198109	F02C12.2
NM_062716	46.8001	-1.16929	0.467487	-2.50123	0.0123762	0.198109	C25H3.1
NM_171558	148.864	-0.868075	0.347132	-2.5007	0.0123947	0.198154	fbxa-156
NM_064946	2413.27	0.450049	0.180004	2.50022	0.0124116	0.198209	mrpl-45
NM_001129722	11.3399	-1.16045	0.464345	-2.49912	0.0124502	0.198397	ZK662.6
NM_070675	63.4067	-1.00824	0.403394	-2.49939	0.0124409	0.198397	T28F3.9
NM_171120	609.779	0.55484	0.222054	2.49867	0.0124659	0.198432
NM_068449	679.035	-0.56163	0.22489	-2.49735	0.0125125	0.198959	C55C3.1
NM_077437	379.871	-0.767503	0.307624	-2.49494	0.0125978	0.199965	del-5
NM_069005	269.992	0.761014	0.30504	2.4948	0.0126028	0.199965
NM_001129537	107.383	-1.15634	0.463914	-2.49258	0.0126819	0.200794	T08G5.15
NR_101734	28.7568	-1.20297	0.482623	-2.49257	0.0126823	0.200794
NM_077710	1727.92	-0.531267	0.213215	-2.49169	0.0127137	0.201076	R09A8.5
NM_059830	616.444	-0.931031	0.373993	-2.48943	0.0127947	0.201605	ins-18
NM_060161	278.904	-0.754358	0.303106	-2.48876	0.0128188	0.201605	T05F1.9
NR_050680	117.826	0.955336	0.383893	2.48855	0.0128265	0.201605
NM_070885	965.846	-0.51637	0.207536	-2.4881	0.0128428	0.201605	nhr-180
NM_073395	14.8378	-1.19429	0.479974	-2.48825	0.0128374	0.201605	F17C11.6
NM_001307911	256.949	-0.807969	0.32459	-2.4892	0.0128032	0.201605	T19D7.7
NM_001028239	2439.72	-0.719417	0.289119	-2.48831	0.0128353	0.201605	W02A2.9
NM_001269037	35.4792	-1.12775	0.453498	-2.48678	0.0128906	0.20214	4R79.2
NM_001129441	118.111	-0.975674	0.393253	-2.48103	0.0131002	0.202203	bcl-11
NM_001129378	127.74	-0.928653	0.37427	-2.48124	0.0130925	0.202203	C15C8.8
NM_076257	575.665	-0.612359	0.246697	-2.48223	0.0130562	0.202203	F35A5.5
NM_076291	65.7197	-0.963569	0.388076	-2.48294	0.0130302	0.202203	acr-10
NM_182467	130.384	-1.13387	0.456499	-2.48384	0.0129973	0.202203	col-170
NM_001322643	340.752	0.590433	0.237684	2.48411	0.0129874	0.202203	jmjd-3.3
NM_077892	406.464	-0.579879	0.233246	-2.48613	0.0129141	0.202203	K02D3.2
NM_064342	11498	-0.997727	0.402088	-2.48136	0.0130881	0.202203	clec-63
NM_067506	1108.74	-0.492736	0.19858	-2.4813	0.0130905	0.202203	F18F11.1
NM_067500	631.259	-0.816425	0.3289	-2.48229	0.0130541	0.202203	swt-1
NM_067711	681.743	-0.466104	0.187829	-2.48154	0.0130817	0.202203	nhr-87
NM_171289	63.731	0.79363	0.319346	2.48517	0.0129489	0.202203	Y69A2AR.32
NM_069372	2619.81	0.478198	0.192533	2.48372	0.0130018	0.202203	K07F5.14
NM_001330882	27.9264	-1.08421	0.436881	-2.48171	0.0130754	0.202203	btb-5
NM_001027859	12.7497	-1.18281	0.475827	-2.48581	0.0129257	0.202203	ZK686.5
NM_071312	2372.09	0.54498	0.219749	2.48001	0.0131377	0.202428	F53E10.6
NM_077184	5830.26	0.439117	0.177071	2.47989	0.0131422	0.202428	tbb-4
NM_058331	154.58	-0.806324	0.325239	-2.47917	0.0131688	0.202626	C07F11.2
NM_076141	9291.94	-0.702233	0.283299	-2.47877	0.0131835	0.202642	C15C7.5
NM_001313320	39.2704	-1.07876	0.435431	-2.47744	0.0132327	0.203156	Y46H3A.4
NM_061687	417.354	-0.816599	0.329656	-2.47713	0.0132445	0.203156	math-39
NM_078136	28.2627	-1.17537	0.47459	-2.4766	0.0132642	0.203247	glb-28
NM_076616	193.664	-1.19529	0.482871	-2.47539	0.0133092	0.203725	C45B2.1
NM_072414	1308.9	0.547762	0.221349	2.47466	0.0133364	0.203929	F10D2.10
NM_001028954	61.5648	-0.999857	0.40416	-2.47391	0.0133643	0.204144	ins-10
NM_059170	15.9125	-1.13496	0.459035	-2.47249	0.0134175	0.204533	F55A12.6
NM_070650	79.8996	-1.19027	0.481339	-2.47283	0.013405	0.204533	flp-17
NM_072922	17.749	-1.15447	0.467189	-2.4711	0.0134698	0.205118	F59E11.7
NM_065900	303.636	-0.589846	0.238759	-2.47047	0.0134935	0.205268	mlp-1
NM_069668	225.918	-0.862832	0.349538	-2.4685	0.0135682	0.206191	M7.8
NM_071040	432.881	-1.18894	0.481833	-2.46753	0.0136049	0.206537	oac-31
NM_001047751	15.6507	-1.19042	0.482662	-2.46637	0.013649	0.206666	C05D9.9
NM_064208	4492.66	0.482352	0.195614	2.46584	0.0136694	0.206666	Y57A10A.31
NM_068936	211.895	-0.909374	0.368729	-2.46624	0.013654	0.206666	mec-17
NM_001027721	209.68	-0.892763	0.362	-2.46619	0.0136558	0.206666	Y48G9A.9
NM_067260	130.741	-0.970432	0.39363	-2.46534	0.0136885	0.206742	gab-1
NM_001029391	122.849	-0.993906	0.403236	-2.46483	0.013708	0.206825	nhx-4
NM_077715	6262.78	-0.601937	0.24426	-2.46432	0.0137272	0.206903	adt-1
NR_151578	661.878	-0.866342	0.351678	-2.46345	0.0137607	0.207197
NM_069866	36944.2	-0.726772	0.295076	-2.463	0.0137781	0.207248	gdh-1
NM_078075	218.206	-1.06052	0.430715	-2.46224	0.0138073	0.207476	Y70D2A.1
NM_061095	351.029	0.821659	0.333789	2.46161	0.0138315	0.207627	fbxa-103
NM_001129672	666.464	-1.0426	0.423806	-2.46008	0.0138906	0.207719	F46C3.6
NM_063429	152.649	-0.74997	0.304866	-2.46	0.0138939	0.207719	chhy-1
NM_064904	393.843	-0.525376	0.213556	-2.46013	0.0138887	0.207719	fbxa-54
NM_001268091	43.0513	1.15819	0.470731	2.46041	0.0138779	0.207719
NM_068236	242.028	0.572266	0.232703	2.45921	0.0139242	0.207961	cyp-31a3
NM_064053	962.768	-0.79913	0.325127	-2.4579	0.0139751	0.208299	B0334.3
NM_069326	10.9124	1.18685	0.482808	2.45823	0.0139624	0.208299	ant-1.3
NM_001029343	2408.82	-0.487242	0.198323	-2.45681	0.0140176	0.208301	dhhc-14
NM_061341	3408.63	0.404352	0.164557	2.45722	0.0140016	0.208301	nol-2
NM_067394	707.295	0.701406	0.285474	2.45699	0.0140107	0.208301	T28A8.3
NM_058728	4809.55	-0.418392	0.170342	-2.45619	0.0140419	0.208453	mab-31
NM_069645	2783.67	-0.590645	0.240542	-2.45548	0.0140698	0.208658	Y43E12A.2
NM_078210	2040.18	-0.68468	0.278907	-2.45487	0.0140934	0.208798	F53H4.3
NM_073100	1791.25	-0.974378	0.39702	-2.45423	0.0141188	0.208964	tag-120
NM_059074	1864.97	-0.786118	0.320429	-2.45333	0.0141541	0.209055	pgal-1
NM_001264427	182.355	-0.678367	0.27667	-2.4519	0.0142103	0.209055	ZC434.9
NM_078012	296.186	-0.6821	0.278046	-2.45319	0.0141594	0.209055	fbxa-141
NM_062087	553.694	0.733918	0.299368	2.45155	0.0142241	0.209055	fbxc-50
NM_064582	4289.09	0.407922	0.166326	2.45255	0.0141848	0.209055	Y54G11A.11
NM_068237	1198.38	0.667589	0.272285	2.4518	0.0142144	0.209055	Y17G9B.2
NM_001047602	112.042	-0.830193	0.338563	-2.45211	0.0142023	0.209055	ZK822.5
NM_075914	444.338	-0.734167	0.299666	-2.44995	0.0142876	0.209618	fbxa-53
NR_049924	11.327	-1.15747	0.472462	-2.44987	0.0142909	0.209618
NM_073279	670.962	-1.00222	0.410029	-2.44426	0.014515	0.211494	Y32F6A.4
NR_102185	15.537	1.18068	0.482887	2.44505	0.0144834	0.211494
NM_063190	1093.23	0.499971	0.204558	2.44416	0.0145191	0.211494	mks-3
NM_064017	58.4266	-1.07664	0.44028	-2.44535	0.014471	0.211494	T24F1.4
NM_068007	232.187	-0.843768	0.345084	-2.44511	0.0144808	0.211494	nape-1
NM_066099	116.293	-1.15397	0.472019	-2.44475	0.0144951	0.211494	K04C2.5
NM_067219	6539.39	0.497538	0.20352	2.44466	0.0144988	0.211494	snr-6
NM_073306	34.773	-1.11922	0.458105	-2.44316	0.0145594	0.211664	F32G8.3
NM_061605	945.743	-0.888637	0.363673	-2.4435	0.0145454	0.211664	bath-47
NM_059618	859.612	0.626549	0.256527	2.44243	0.0145889	0.211708	taf-11.2
NM_063565	45245.7	-0.629237	0.257634	-2.44237	0.0145911	0.211708	abu-14
NM_060878	6674.71	0.51632	0.211472	2.44156	0.014624	0.211769	smu-1
NM_065644	4497.74	0.350143	0.143408	2.44158	0.014623	0.211769	mrps-18C
NM_076895	280.578	-0.941922	0.385961	-2.44046	0.0146686	0.212206	F27D9.2
NM_067119	2470.3	-0.938536	0.38471	-2.4396	0.0147037	0.212505	sup-1
NM_068376	67.64	0.811314	0.332649	2.43895	0.0147299	0.212676	ZK354.3
NM_069659	9140.32	-0.539963	0.221439	-2.43843	0.0147512	0.212775	ttr-16
NM_060726	40.5348	1.09681	0.450167	2.43645	0.014832	0.213523	oac-45
NM_068933	90.1942	-1.14033	0.467999	-2.4366	0.0148262	0.213523	ora-1
NM_072700	317.641	-0.593388	0.243619	-2.43572	0.0148622	0.213749	D1014.2
NM_061042	28.6428	-1.12668	0.462712	-2.43495	0.014894	0.213999	ins-24
NM_061879	6306.21	0.474484	0.194911	2.43436	0.014918	0.214134	mnat-1
NM_001028091	50.6358	-1.00555	0.413325	-2.43283	0.0149813	0.214834	H20E11.3
NM_064257	1298.32	-1.13473	0.466743	-2.43117	0.0150503	0.215614	F15A4.6
NM_070275	103.454	-0.782275	0.321899	-2.43019	0.015091	0.215988	Y37A1A.2
NM_061957	518.427	0.850082	0.349961	2.42908	0.0151374	0.216154	sdz-10
NM_065189	234.968	-0.595663	0.245244	-2.42885	0.0151466	0.216154	Y71H2B.4
NM_065372	106.351	0.959897	0.395113	2.42943	0.0151228	0.216154	cnnm-5
NM_001268762	40.0325	-0.924352	0.380889	-2.42683	0.0152316	0.217156	K10D11.3
NM_059498	519.5	-0.627574	0.25875	-2.42541	0.0152913	0.21751	F48A9.2
NM_072738	836.059	-0.493106	0.203327	-2.42518	0.0153006	0.21751	slc-17.5
NM_077182	2148.76	0.371123	0.153008	2.42551	0.0152867	0.21751	B0272.4
NM_073692	378.536	-0.930372	0.383697	-2.42476	0.0153187	0.217558	snb-2
NM_071645	4898.81	-0.547602	0.22597	-2.42334	0.0153785	0.218197	cysl-3
NM_061200	257.776	-0.765105	0.316057	-2.42078	0.0154873	0.21848	frm-1
NM_075109	118.56	-0.788046	0.325504	-2.421	0.0154778	0.21848	fbxa-157
NM_061509	1615.8	-0.93153	0.384708	-2.42139	0.0154612	0.21848	snf-3
NM_063880	2785.6	0.389685	0.160916	2.42167	0.0154495	0.21848	mrps-22
NM_070210	272.83	-0.825645	0.340868	-2.42218	0.0154277	0.21848	F52G2.3
NM_070451	127.702	0.949024	0.391969	2.42117	0.0154704	0.21848	tbx-40
NM_076769	593.395	-0.678412	0.280433	-2.41915	0.0155567	0.219249	otpl-3
NM_073253	935.217	0.48848	0.201974	2.41853	0.0155833	0.219416	gna-1
NM_074102	100.615	0.844334	0.349291	2.41728	0.0156372	0.219964	AH10.2
NM_001026711	426.894	-0.75111	0.310961	-2.41545	0.0157158	0.22023	ZK909.6
NM_073525	123.24	-1.07709	0.445827	-2.41593	0.015695	0.22023	ccch-1
NM_064428	1549.39	0.346127	0.143286	2.41564	0.0157076	0.22023	Y48E1C.2
NM_001028399	393.448	-0.454786	0.188222	-2.41622	0.0156827	0.22023	acr-25
NM_066485	619.827	-0.601348	0.249007	-2.41499	0.0157358	0.220302	doxa-1
NM_062248	56.6207	0.834286	0.345574	2.4142	0.0157696	0.220551	T24E12.2
NM_064160	836.499	-0.863609	0.357768	-2.41388	0.0157835	0.220551	Y17G7B.8
NM_066323	4556.14	0.641821	0.266109	2.41187	0.015871	0.221563	npp-15
NM_001276832	18.7668	-1.1107	0.460609	-2.41136	0.015893	0.221644	nrfl-1
NM_069623	20.9467	-1.14038	0.47298	-2.41105	0.0159068	0.221644	F13E9.4
NM_061323	939.665	-0.783558	0.325183	-2.40959	0.0159705	0.221902	C03H5.6
NM_068388	431.094	-0.746282	0.309662	-2.40998	0.0159532	0.221902	F41H10.5
NM_068802	1299.54	0.499041	0.20709	2.40978	0.0159622	0.221902
NR_131365	10.6685	1.15623	0.480122	2.40819	0.0160318	0.222002
NM_078199	26.7212	-1.01718	0.422401	-2.4081	0.016036	0.222002	Y7A5A.7
NM_001047259	1281.35	-0.773716	0.321304	-2.40805	0.0160378	0.222002
NM_171054	1320.48	-0.770707	0.320046	-2.40811	0.0160352	0.222002	gst-35
NM_076013	39.4281	-0.893688	0.371183	-2.40767	0.0160545	0.222025	AH9.1
NM_001029536	2886.72	0.475645	0.197672	2.40624	0.0161178	0.222067
NM_070335	1171.97	-0.625523	0.259921	-2.40659	0.0161023	0.222067	ilcr-1
NM_001312950	37.6872	0.893067	0.371061	2.4068	0.0160932	0.222067	R13A5.11
NM_067409	140.07	-0.721398	0.29977	-2.4065	0.0161061	0.222067	T25C8.1
NM_001026664	1441.84	-0.699527	0.290839	-2.4052	0.0161634	0.222074	Y87G2A.19
NM_062081	83.0555	-1.08353	0.450475	-2.4053	0.0161594	0.222074	ZC239.16
NM_067614	249.89	-0.848635	0.352776	-2.4056	0.0161461	0.222074	lgc-30
NM_001129553	70.98	-1.06165	0.442037	-2.40171	0.0163186	0.223374	T28A11.2
NM_001307752	75.6837	-1.00575	0.418667	-2.40228	0.0162934	0.223374	T26H5.14
NM_001029787	192.185	-0.604819	0.251754	-2.40242	0.016287	0.223374	Y34B4A.4
NM_078183	2687.6	-0.833386	0.346977	-2.40185	0.0163126	0.223374	ZK662.2
NM_075629	49.9877	-1.1017	0.458966	-2.40039	0.0163777	0.223564	try-4
NM_075753	1612.47	-0.454617	0.189394	-2.40038	0.0163779	0.223564	nas-15
NM_067435	7499.09	-1.15861	0.482657	-2.40049	0.0163732	0.223564	tyr-2
NM_072032	2335.5	-0.841939	0.350892	-2.39943	0.0164208	0.223785	F08F3.4
NM_074398	847.134	-1.15603	0.48188	-2.39901	0.0164396	0.223785	ZK1037.6
NM_065587	904.081	0.741651	0.309145	2.39904	0.0164381	0.223785	C38D4.4
NM_073343	93.6663	-0.72963	0.304371	-2.39717	0.0165221	0.224701	F28H7.7
NM_074631	344.795	0.633244	0.264237	2.3965	0.0165525	0.224907
NM_001267495	37.596	0.927179	0.387189	2.39464	0.0166365	0.225691	Y54G11A.14
NM_068586	2038.19	-0.974895	0.407131	-2.39455	0.0166408	0.225691	tyr-6
NM_059010	14709.8	0.45969	0.192074	2.3933	0.0166977	0.226101	C44E4.4
NM_060170	107.908	-0.831782	0.347608	-2.39287	0.016717	0.226101	C03D6.1
NM_001028500	309.851	-0.757666	0.316615	-2.39302	0.0167105	0.226101	C24B9.3
NM_073266	36.5295	-1.15456	0.48276	-2.39157	0.0167764	0.226489	abu-1
NM_065645	4235.69	0.397493	0.1662	2.39165	0.0167727	0.226489	fsn-1
NM_073344	58.8608	-1.12654	0.471173	-2.39092	0.0168061	0.226542	irld-6
NM_075338	187.392	0.92313	0.386281	2.38979	0.0168579	0.226542	fbxb-116
NM_076296	14.8129	1.15196	0.481919	2.39035	0.0168323	0.226542	R02E4.1
NM_061652	36.275	1.03433	0.432878	2.38942	0.0168749	0.226542	btb-7
NM_001269012	51.8851	-1.01693	0.425586	-2.38949	0.0168717	0.226542	C49C3.21
NM_065020	3271.33	0.476902	0.199612	2.38914	0.0168878	0.226542	Y67D2.7
NM_065389	564.968	0.522404	0.218537	2.39046	0.0168272	0.226542	ZK1058.5
NM_001129708	1070.48	-0.860486	0.360289	-2.38833	0.0169254	0.226634	ttr-59
NM_065502	1919.81	-0.821919	0.344096	-2.38863	0.0169112	0.226634	nex-3
NM_073080	471.733	-0.992796	0.415869	-2.38728	0.0169735	0.227073	T06E4.9
NM_182390	257.883	-0.916617	0.384139	-2.38616	0.0170254	0.22728	C37C3.12
NM_075355	209.858	0.899799	0.377155	2.38575	0.0170442	0.22728	fbxb-60
NM_001129668	15.7603	-1.12026	0.46959	-2.38561	0.0170506	0.22728	rgl-1
NM_001267338	552.312	-0.843429	0.353501	-2.38593	0.0170359	0.22728	gst-5
NM_062784	7997.85	0.470457	0.19727	2.38485	0.0170863	0.22755	vrk-1
NM_001276968	59.0754	-1.14447	0.479981	-2.3844	0.0171069	0.227619	K08F9.3
NM_059630	748.572	-0.683543	0.287112	-2.38075	0.0172773	0.227628	trpa-2
NM_059863	1052.1	-0.918939	0.385856	-2.38156	0.0172396	0.227628	C34B7.1
NM_001307808	244.524	-1.07128	0.449363	-2.384	0.0171258	0.227628	ZK105.13
NM_001269915	377.485	-0.95451	0.400803	-2.3815	0.0172425	0.227628	Y39B6A.5
NM_077015	413.202	-0.78749	0.330537	-2.38246	0.0171976	0.227628	npr-28
NM_077327	351.587	-1.01243	0.424939	-2.38254	0.0171935	0.227628	cnc-8
NM_078019	36.3949	1.02219	0.428831	2.38366	0.0171413	0.227628	T24C2.3
NM_001267214	39.0581	-1.02792	0.431716	-2.381	0.0172656	0.227628	T05C12.15
NM_063879	2830.89	0.36376	0.152745	2.38149	0.0172427	0.227628	dap-3
NM_069070	14.9585	-1.08037	0.453429	-2.38268	0.0171873	0.227628	cyp-33e3
NM_001027419	2451.44	-0.6486	0.272363	-2.38138	0.0172481	0.227628	myo-6
NM_059943	395.254	-0.841648	0.353902	-2.3782	0.0173976	0.227718	flp-22
NM_073610	2227.17	-0.813205	0.341781	-2.37932	0.0173448	0.227718	F57F5.1
NM_075995	854.964	-0.76113	0.31999	-2.3786	0.0173783	0.227718	npax-2
NM_001306627	35.553	-0.954292	0.400996	-2.37981	0.0173217	0.227718	W07E6.3
NM_001026823	904.821	0.565075	0.237628	2.37798	0.0174076	0.227718	C27A2.8
NM_001268528	39.4954	-1.13711	0.478146	-2.37817	0.0173987	0.227718	dhs-31
NM_001027461	140.236	0.711745	0.299092	2.37969	0.0173272	0.227718	gip-1
NM_181937	20.9957	-1.13588	0.477601	-2.3783	0.0173927	0.227718	nono-1
NM_072068	295.002	-0.801519	0.337232	-2.37676	0.0174654	0.227958	glb-6
NM_001356649	17.9059	1.12409	0.473301	2.37499	0.0175495	0.227958
NM_076050	1419.3	-0.410444	0.17277	-2.37566	0.0175174	0.227958	K02E10.6
NM_077255	1434.45	-0.869152	0.365923	-2.37523	0.017538	0.227958	R07B1.8
NM_062522	20.1928	1.14594	0.482483	2.37508	0.0175451	0.227958	F59A6.3
NM_001129329	124.554	-0.723956	0.304797	-2.3752	0.0175393	0.227958	W02C12.2
NM_068077	5385.75	-0.48026	0.202068	-2.37672	0.0174674	0.227958	C35B1.5
NM_066403	1100.53	-1.13579	0.477907	-2.37659	0.0174735	0.227958	tsp-1
NM_001269167	24.4183	-1.14647	0.482849	-2.37438	0.0175786	0.228135	ZC513.14
NM_001351873	307.09	-0.793133	0.33426	-2.3728	0.0176537	0.228909
NM_058271	1255.23	0.578155	0.243707	2.37233	0.0176761	0.228998	Y48G1C.1
NM_076117	537.579	-0.92084	0.388391	-2.37091	0.0177445	0.229682	clec-265
NM_075727	822.068	-0.506089	0.213507	-2.37036	0.0177706	0.229728	F13C5.5
NM_077156	758.069	-0.560142	0.236328	-2.37019	0.0177791	0.229728	gpa-12
NM_067835	2154.78	0.644723	0.272168	2.36885	0.0178436	0.230359	ngn-1
NR_138507	2416.84	-0.743163	0.31377	-2.3685	0.0178605	0.230375
NM_068713	567.126	-1.00715	0.425345	-2.36783	0.0178926	0.230588	nas-8
NM_067543	172.519	-0.710511	0.300116	-2.36746	0.0179109	0.230622	glt-7
NM_066619	180.851	-0.763506	0.322752	-2.36561	0.0180002	0.23157	grl-11
NM_062253	30.6964	-1.1324	0.478942	-2.36437	0.0180606	0.232145	Y8A9A.2
NM_064480	575.676	-0.973387	0.411759	-2.36397	0.0180802	0.232195	arrd-14
NM_060770	2198.35	-0.791486	0.335005	-2.36261	0.0181466	0.232845	T27F6.8
NR_072704	23.1211	1.12829	0.477645	2.3622	0.0181668	0.232901
NM_064931	1022.19	0.564212	0.238883	2.36188	0.0181827	0.232903	par-2
NM_001307788	384.321	-0.50268	0.21287	-2.36144	0.018204	0.232973	nhr-36
NM_069824	6654.9	-0.53348	0.226004	-2.3605	0.0182505	0.233367	gem-4
NM_058414	354.839	-0.83041	0.35191	-2.35972	0.0182885	0.23365	npr-23
NM_001129468	51.724	-0.885924	0.375548	-2.35902	0.0183233	0.233892	F38B7.2
NM_059449	8957.3	0.499493	0.211944	2.35672	0.0184374	0.235035	ncbp-1
NM_078206	2090.11	0.399979	0.16973	2.35657	0.0184447	0.235035	csb-1
NR_101567	246.451	-0.544978	0.231298	-2.35618	0.0184642	0.23508
NM_070085	203.515	-0.811074	0.344289	-2.35579	0.0184832	0.235119	dod-17
NM_170937	1167.48	0.457987	0.194569	2.35385	0.0185799	0.235658	bbs-1
NM_074247	72.2929	0.863575	0.366907	2.35366	0.0185895	0.235658	Y50E8A.11
NM_077580	34.1479	1.02963	0.437408	2.35393	0.0185759	0.235658	dot-1.2
NM_062308	72.5982	-0.883801	0.375403	-2.35427	0.018559	0.235658	K07D4.5
NM_076150	11497.4	-0.572036	0.243151	-2.3526	0.0186429	0.236132	F28B4.3
NM_065437	4854.44	-0.597262	0.254006	-2.35137	0.0187046	0.236711	R74.2
NM_058403	120.798	-0.827964	0.352248	-2.35052	0.0187473	0.236845	C54G6.3
NM_071315	6874.27	-0.434826	0.184976	-2.35071	0.0187374	0.236845	F53E10.1
NM_077071	157.149	-0.755365	0.321523	-2.34933	0.0188071	0.237397	F53A9.3
NM_072569	20.0109	-1.13399	0.482767	-2.34894	0.0188268	0.237443	grsp-4
NM_061313	385.916	0.614092	0.261601	2.34744	0.018903	0.2382	D1069.1
NM_001047798	79.6707	-0.779341	0.332045	-2.3471	0.0189204	0.238217	K03A1.4
NM_077040	635.358	-0.975981	0.41591	-2.34662	0.0189448	0.23832	grd-14
NR_003385	11.9134	1.12214	0.478389	2.34566	0.0189936	0.238365
NM_072943	17.541	-1.12497	0.47966	-2.34534	0.0190096	0.238365	C25E10.7
NM_076110	1742.52	0.433736	0.184954	2.3451	0.019022	0.238365	osm-5
NM_064949	5761.25	-0.856111	0.364897	-2.34617	0.0189673	0.238365	Y119D3B.21
NM_065565	1254.18	0.495459	0.211287	2.34496	0.0190291	0.238365	tag-189
NM_060159	35.2842	-1.06485	0.454269	-2.34409	0.0190735	0.238719	T05F1.7
NM_001267180	1158.49	-1.12717	0.480953	-2.34362	0.0190978	0.238819	C30B5.6
NM_073703	830.172	-0.811486	0.346472	-2.34214	0.0191734	0.239455	K01D12.5
NM_076207	659.44	-1.11462	0.475992	-2.34168	0.0191973	0.239455
NM_061344	2913.82	0.498721	0.212961	2.34184	0.019189	0.239455	W07E6.2
NM_060684	1547.67	-0.564079	0.241013	-2.34045	0.0192606	0.240041	F14B6.2
NM_078101	89.5236	-1.11336	0.475995	-2.33901	0.019335	0.2402	fbxa-96
NM_001038311	1896.71	-1.12658	0.48154	-2.33954	0.0193073	0.2402	C18H7.11
NM_068871	12516.2	-0.495524	0.211858	-2.33894	0.0193384	0.2402	C46A5.4
NM_067271	1088.74	-0.792002	0.338546	-2.33942	0.0193137	0.2402	Y37D8A.6
NM_065029	277.543	0.65414	0.279772	2.33812	0.0193811	0.240528	Y22D7AL.4
NM_063630	66.7099	-1.11822	0.478373	-2.33754	0.0194109	0.240695	chil-22
NM_058943	7816.87	0.472986	0.202449	2.33632	0.0194744	0.240875	acin-1
NM_073825	99.1627	-1.08663	0.465002	-2.33684	0.0194477	0.240875	ttr-28
NM_076607	2376.69	-0.510015	0.21828	-2.33652	0.0194642	0.240875	ipp-5
NM_060640	146.139	0.801668	0.343326	2.335	0.0195432	0.241321	abt-5
NM_063899	15295.1	0.498968	0.213662	2.33532	0.0195269	0.241321	M28.5
NM_070946	275.768	-1.07118	0.458894	-2.33426	0.0195821	0.241514	T02B11.4
NM_076126	3826.65	-0.657561	0.281721	-2.33408	0.0195915	0.241514	F52E4.5
NM_070921	12543.3	0.314892	0.135039	2.33185	0.0197084	0.242647	sti-1
NM_068736	127.691	-1.04291	0.447314	-2.33148	0.0197279	0.242647	R13A1.5
NM_171061	996.288	-0.610433	0.261832	-2.33139	0.0197327	0.242647	gsto-3
NM_061791	2789.59	0.731705	0.313948	2.33065	0.0197716	0.242923	sdz-28
NM_075867	56.2602	0.835199	0.358526	2.32954	0.0198306	0.243445	F19G12.3
NM_073496	197.567	-0.78567	0.337547	-2.32758	0.0199342	0.244513	deg-3
NM_074448	3564.96	-1.12275	0.482912	-2.32497	0.0200738	0.245342	pqn-71
NR_131738	27.502	1.03014	0.443176	2.32445	0.0201015	0.245342
NR_101744	231.405	0.539372	0.231933	2.32555	0.0200425	0.245342
NM_067699	3892.45	-1.11832	0.480952	-2.32521	0.0200607	0.245342	hpo-6
NM_069625	1023.83	-1.07687	0.463181	-2.32495	0.0200745	0.245342	ZK596.1
NM_066540	218.254	-0.858452	0.369292	-2.32459	0.0200938	0.245342	K02D10.4
NM_059628	4898.46	-0.349007	0.150199	-2.32363	0.0201451	0.245671	let-522
NM_071012	1136.91	-0.504099	0.217043	-2.32258	0.020202	0.245754	R09B5.11
NM_062682	5652.68	-0.771103	0.331988	-2.32268	0.0201962	0.245754	lys-8
NM_064646	319.025	-0.495175	0.213161	-2.32302	0.0201783	0.245754
NM_058476	142.162	-1.09271	0.471022	-2.31986	0.0203483	0.247011	pqn-88
NM_071752	7350.23	-0.41797	0.18018	-2.31973	0.0203554	0.247011	nhr-57
NM_061696	382.241	0.772753	0.333049	2.32023	0.0203282	0.247011	fbxb-95
NM_001269434	87.6862	-0.713302	0.307548	-2.31932	0.0203778	0.247079	T04F3.1
NM_059754	1573.61	0.556952	0.240638	2.31448	0.0206414	0.24747	VH15N14R.1
NM_070830	63.1853	-1.0551	0.455986	-2.31388	0.0206742	0.24747	nhr-210
NM_070792	6754.94	-1.11466	0.480876	-2.31797	0.0204507	0.24747	dod-19
NM_001047654	344.813	-0.852268	0.368361	-2.31368	0.0206854	0.24747	F52E1.14
NM_001269519	381.032	0.909299	0.393343	2.31172	0.020793	0.24747	hrg-7
NM_001307903	39.4324	0.982919	0.424936	2.3131	0.0207173	0.24747	R09H3.3
NM_001270062	123.46	0.56938	0.24617	2.31296	0.0207251	0.24747	T26C11.9
NM_076490	3397.66	-0.588159	0.254217	-2.31361	0.0206892	0.24747	Y34B4A.9
NM_001047759	1558.61	-0.629334	0.271912	-2.31448	0.0206415	0.24747	crb-3
NM_077186	1228.56	-0.659176	0.28515	-2.31168	0.0207954	0.24747	ZK899.1
NM_001322712	38.0928	1.10217	0.475915	2.3159	0.0205635	0.24747	fbxb-25
NM_061952	628.665	0.749269	0.32329	2.31763	0.0204692	0.24747	fbxb-107
NM_062134	31.8389	0.849833	0.366588	2.31822	0.0204372	0.24747	F18A12.7
NM_064052	2505.23	-1.10956	0.479153	-2.31567	0.0205762	0.24747	ttr-18
NM_064072	3628.79	-0.832302	0.359958	-2.31222	0.0207656	0.24747	F54D5.3
NM_064344	1168.6	-1.08789	0.46951	-2.31707	0.0205002	0.24747	clec-65
NM_001027279	8363.69	0.388246	0.167548	2.31722	0.0204918	0.24747	rpoa-1
NM_068138	3795.48	0.550087	0.237786	2.31337	0.0207022	0.24747	set-9
NM_069601	952.386	-0.655118	0.283131	-2.31383	0.0206769	0.24747	pept-2
NM_065794	364.291	-0.670214	0.289926	-2.31167	0.0207958	0.24747	molo-1
NM_066385	59.5019	-0.83355	0.36007	-2.31497	0.0206147	0.24747	C50C3.5
NM_066759	14.0234	1.11486	0.482153	2.31225	0.0207642	0.24747
NM_066809	1102.81	0.65534	0.282981	2.31585	0.0205666	0.24747	K03H1.7
NM_067067	587.286	-0.604975	0.261827	-2.31059	0.0208557	0.247983	Y47D3B.3
NM_059560	5552.62	0.449419	0.194541	2.31016	0.0208794	0.248065	rpb-5
NM_058389	1029.86	0.5332	0.230902	2.3092	0.0209323	0.248315	gpa-16
NM_072251	296.377	-0.968919	0.419619	-2.30905	0.0209411	0.248315	W01A11.7
NM_073518	93.5883	-0.899771	0.389842	-2.30804	0.020997	0.248315	C55A6.3
NM_078240	1447.82	0.639513	0.27709	2.30796	0.0210015	0.248315	F23A7.4
NM_063802	2454.37	-0.484386	0.209856	-2.30819	0.0209887	0.248315	T01E8.1
NM_001026015	643.355	-0.491365	0.212853	-2.30847	0.0209731	0.248315
NM_060624	19364.5	0.395921	0.171606	2.30715	0.0210462	0.248645	0
NM_062964	1795.96	-0.552471	0.239601	-2.3058	0.021122	0.249142	rpy-1
NM_068642	494.705	-0.667671	0.289557	-2.30583	0.02112	0.249142	C17H12.4
NM_067472	134.246	-0.98345	0.426743	-2.30455	0.0211918	0.249764	Y38C1AA.6
NM_068535	77.6282	-0.998505	0.433332	-2.30425	0.0212086	0.249764	C49A9.3
NM_065517	1116.37	-0.492537	0.213811	-2.30361	0.0212446	0.249988	ugt-62
NM_001270192	33.5813	0.900965	0.391433	2.30171	0.0213514	0.251045	F47B10.8
NM_001038372	16.4824	-1.08713	0.472612	-2.30026	0.0214338	0.251212	Y77E11A.16
NM_171415	55.9942	-1.01878	0.442797	-2.30078	0.0214039	0.251212	F13E9.12
NR_068337	10.5123	-1.11087	0.482848	-2.30066	0.021411	0.251212
NM_065358	410.12	-0.628612	0.273276	-2.30028	0.0214321	0.251212	lin-48
NM_170813	711.525	0.755407	0.328548	2.29923	0.0214919	0.251521	Y51F10.2
NM_060379	673.857	-0.812499	0.353569	-2.29799	0.0215624	0.251521	cutl-14
NM_072655	32.906	0.953443	0.414817	2.29846	0.0215354	0.251521	ceh-76
NM_063595	1157.48	-0.539644	0.234745	-2.29885	0.0215135	0.251521	C06C3.4
NM_067718	64.2281	-0.922993	0.401602	-2.29828	0.0215459	0.251521	Y41D4B.1
NM_066416	345.784	-0.569756	0.247932	-2.29804	0.0215598	0.251521	crn-7
NM_001047414	224.004	-0.56451	0.245758	-2.29701	0.0216182	0.251973	fbxa-76
NM_170821	422.502	0.538488	0.234897	2.29244	0.02188	0.252828	tpxl-1
NM_059783	539.684	-0.446769	0.19487	-2.29266	0.0218678	0.252828	F20G4.2
NM_070958	428.687	0.481374	0.209851	2.29388	0.0217972	0.252828	sqv-6
NM_072238	63.5887	-1.06725	0.465522	-2.29259	0.0218713	0.252828	T05H4.4
NM_001269941	160.308	-0.79848	0.347959	-2.29475	0.0217474	0.252828	Y43F8B.3
NM_075553	1283.8	-0.798455	0.348099	-2.29376	0.0218043	0.252828	fbxa-150
NM_001307909	6836.44	-0.426631	0.185897	-2.29498	0.0217342	0.252828	gei-15
NM_001026148	1200.23	0.60349	0.263215	2.29276	0.0218618	0.252828	C09G4.4
NM_065459	71.474	1.01115	0.440982	2.29294	0.0218513	0.252828	R10E4.6
NM_171130	1413.41	0.47823	0.208434	2.2944	0.0217677	0.252828	ddx-15
NM_067386	48.8666	0.905207	0.394812	2.29275	0.0218621	0.252828	T27E9.6
NM_058507	374.136	-0.708292	0.30939	-2.28932	0.0220607	0.252986	nlp-12
NM_060877	804.904	-0.797353	0.348445	-2.28832	0.0221192	0.252986	nlp-15
NM_001269182	89.2895	-0.832185	0.363165	-2.29148	0.0219358	0.252986	nhr-195
NM_073735	184.047	-1.05638	0.461291	-2.29006	0.022018	0.252986	T28H10.2
NM_076573	912.841	-0.437068	0.191021	-2.28806	0.0221338	0.252986	F46G11.4
NM_061345	9845.28	0.479482	0.209269	2.29122	0.0219506	0.252986	prp-21
NM_061930	449.113	0.665149	0.290733	2.28783	0.0221473	0.252986	F34D6.1
NM_061962	80.0376	-0.920565	0.402274	-2.2884	0.0221141	0.252986	F08D12.3
NM_001129173	39.4962	-1.04128	0.454671	-2.29019	0.0220105	0.252986	T26C5.3
NM_001267278	24.4844	-1.04113	0.454291	-2.29177	0.0219187	0.252986	C06C3.8
NM_064323	149.791	-1.01836	0.444768	-2.28965	0.0220414	0.252986	Y46G5A.20
NM_067678	65.4261	0.85283	0.372721	2.28812	0.0221305	0.252986	Y77E11A.8
NR_131564	16.3848	-1.1004	0.480992	-2.28777	0.0221509	0.252986
NM_069599	913.627	0.515652	0.225191	2.28984	0.0220304	0.252986	swt-3
NM_070317	78.2144	-1.06716	0.465844	-2.2908	0.0219748	0.252986	R05A10.4
NM_058490	6326.48	0.409513	0.179411	2.28254	0.0224577	0.25413	ddx-27
NM_070837	613.656	-1.09113	0.477748	-2.28391	0.0223768	0.25413	C14C6.5
NM_071382	1537.27	-1.08948	0.476977	-2.28413	0.0223638	0.25413	ifc-1
NM_072613	651.035	0.540123	0.236571	2.28313	0.0224226	0.25413	ZK742.3
NM_072949	238.917	-0.878021	0.384604	-2.28293	0.0224348	0.25413	fip-2
NM_073762	672.271	0.586311	0.256509	2.28573	0.02227	0.25413	ccch-3
NM_076898	5849.04	-1.10136	0.482108	-2.28446	0.0223444	0.25413	C53C9.2
NM_062665	25.4199	1.07394	0.470336	2.28335	0.0224096	0.25413	acdh-2
NM_069587	11384.3	-1.10177	0.482523	-2.28335	0.02241	0.25413	grl-21
NM_065137	351.166	0.498102	0.218205	2.28272	0.0224467	0.25413	Y54F10BM.13
NM_066132	90.0296	-1.04807	0.458764	-2.28455	0.0223394	0.25413	col-8
NM_067261	90.7147	-0.94226	0.412511	-2.28421	0.0223593	0.25413	lgc-37
NM_001129345	882.675	-0.626116	0.274386	-2.28188	0.0224964	0.254373	Y54G2A.52
NM_073221	1006.14	-0.439126	0.192492	-2.28126	0.0225328	0.25459	ZK856.7
NM_059277	8102.99	0.504812	0.221329	2.28082	0.0225589	0.254689	hil-5
NM_063683	872.917	-0.821003	0.360024	-2.28041	0.0225835	0.25474	ZK1320.3
NM_069763	1520.99	0.600181	0.263218	2.28017	0.0225979	0.25474	wht-2
NM_071351	825.131	-1.10021	0.482643	-2.27955	0.0226341	0.254954	dhs-14
NM_171572	3822.59	0.438221	0.19238	2.27789	0.022733	0.255677	tgt-2
NM_077224	67.1533	-0.820474	0.360187	-2.27791	0.022732	0.255677	F34H10.4
NM_066884	18542	-1.07091	0.47029	-2.27713	0.0227784	0.255989	ttr-15
NM_067092	2265	0.459815	0.201953	2.27685	0.0227954	0.255989	Y66D12A.9
NM_001025904	141.085	-0.775195	0.340813	-2.27454	0.0229332	0.256067	D2030.12
NM_001264803	81.3467	0.842398	0.370333	2.2747	0.0229239	0.256067	T02G6.5
NM_171808	2106.67	-0.635068	0.279258	-2.27412	0.0229586	0.256067	mec-5
NM_063458	178.998	-0.938671	0.412561	-2.27523	0.0228923	0.256067	T01B7.8
NM_001028160	1805.05	0.689192	0.302973	2.27476	0.0229203	0.256067	fbxb-75
NR_056718	68.2876	0.84514	0.37126	2.27641	0.0228216	0.256067
NM_070530	356.612	0.777965	0.341935	2.27519	0.0228948	0.256067	ccch-2
NM_066550	693.676	0.618152	0.271787	2.2744	0.0229419	0.256067	F44E2.10
NM_067229	8.85013	-1.08683	0.477616	-2.27554	0.0228738	0.256067	Y49E10.25
NM_182092	13.4127	1.07781	0.474101	2.27337	0.0230041	0.256188	nspd-10
NM_067116	1578.98	0.441433	0.194152	2.27365	0.0229871	0.256188	elb-1
NM_059308	1570.44	-1.09614	0.482268	-2.27288	0.0230334	0.256278	tyr-4
NM_077070	727.313	0.541351	0.238202	2.27266	0.0230469	0.256278	jbts-14
NM_058719	429.198	0.591251	0.260316	2.27128	0.0231301	0.257009	Y54E10A.12
NM_069482	3299.72	-0.659054	0.290216	-2.27091	0.0231524	0.257063	Y43C5A.2
NM_060687	289.912	-0.634967	0.279656	-2.27053	0.0231754	0.25712	F14B6.4
NM_001026163	108.232	-0.938151	0.413237	-2.27025	0.0231924	0.25712	C27B7.9
NM_001028317	8847.27	-0.686297	0.302418	-2.26937	0.0232459	0.257519	Y54G2A.11
NM_001028987	6651.8	-0.499687	0.220292	-2.26829	0.0233114	0.258048	clik-1
NM_001026769	727.132	0.570774	0.251663	2.26801	0.0233286	0.258048
NM_063268	126.838	-0.902659	0.398048	-2.26771	0.0233467	0.258055	ZK669.3
NM_077505	15437.9	-0.418728	0.184741	-2.26657	0.0234165	0.258633	tni-1
NM_075376	808.535	-0.64918	0.286525	-2.2657	0.0234696	0.259026	C25F9.5
NM_058347	988.283	0.62307	0.275204	2.26403	0.0235722	0.259964	psf-3
NM_060036	2473.35	-0.367347	0.162285	-2.2636	0.0235989	0.260063	snx-3
NM_064543	12672.4	0.437674	0.193386	2.26321	0.0236227	0.260132	lem-2
NM_060448	2479.48	-0.881518	0.38979	-2.26152	0.0237271	0.260892	cpn-4
NR_070269	134.724	-1.08296	0.478842	-2.26162	0.023721	0.260892
NM_073830	1464.64	-0.350457	0.154994	-2.2611	0.0237532	0.260984	pqn-67
NR_003391	20.8999	1.08968	0.482082	2.26035	0.0237993	0.260985
NM_058908	4435.87	-0.692451	0.306409	-2.25989	0.0238279	0.260985	R12E2.14
NM_072487	273.388	-0.762124	0.337157	-2.26044	0.0237939	0.260985	C03G6.17
NM_077794	496.285	0.723509	0.320289	2.25893	0.0238879	0.260985	K08H2.2
NM_061330	61.0646	0.946851	0.419069	2.25941	0.0238577	0.260985	C24H12.8
NM_062049	36.4542	0.94073	0.416638	2.25791	0.0239514	0.260985	clec-123
NM_063294	2305.43	-0.548003	0.242728	-2.25768	0.0239654	0.260985	K02C4.5
NM_001038369	380.652	-1.08993	0.48272	-2.25789	0.0239528	0.260985	Y69A2AL.2
NM_068800	291.801	0.65882	0.291676	2.25874	0.0238993	0.260985
NM_069010	12.3519	-1.0888	0.482201	-2.25797	0.0239476	0.260985	lgc-5
NM_069371	398.513	0.726138	0.32137	2.25951	0.0238518	0.260985	npp-1
NM_065819	1791.11	0.487552	0.215814	2.25913	0.0238755	0.260985	ska-3
NM_171529	246.32	-0.735676	0.325918	-2.25724	0.0239929	0.261056	crm-1
NM_073850	9429.86	-0.599831	0.265788	-2.25681	0.0240201	0.261056	far-3
NM_070654	54.1888	-1.05865	0.469166	-2.25645	0.0240427	0.261056	Y116A8B.4
NM_066685	1310.33	0.552176	0.244705	2.2565	0.0240394	0.261056	tag-342
NM_001269734	400.9	-1.08938	0.482941	-2.25573	0.0240876	0.261158	Y36E3A.2
NM_001028222	143.516	-0.656247	0.29091	-2.25584	0.0240805	0.261158	T22B11.4
NM_061623	641.919	0.802087	0.355752	2.25463	0.0241568	0.261717	fbxb-20
NM_001276752	85.2565	0.756119	0.335415	2.25428	0.0241786	0.26176	his-73
NM_067393	314.103	0.530386	0.235319	2.2539	0.0242023	0.261825	T28A8.4
NM_001322554	33.1669	-0.960181	0.426117	-2.25333	0.0242385	0.26195	nex-4
NM_074492	304.796	-0.837132	0.371631	-2.25259	0.0242849	0.26195	C55A1.6
NM_077820	333.459	-0.641349	0.284669	-2.25297	0.0242613	0.26195	F46G10.4
NM_068598	21.2387	1.05071	0.466446	2.2526	0.0242846	0.26195	try-3
NM_063852	95.9236	0.938898	0.416973	2.2517	0.0243414	0.262368	ZK666.1
NM_074131	179.548	-1.04691	0.465104	-2.25091	0.0243911	0.26252	F40G12.5
NM_061767	5689.82	0.344642	0.153093	2.25119	0.0243735	0.26252	F07E5.5
NM_001276664	150.151	-0.840797	0.373754	-2.2496	0.0244744	0.263225	Y105E8A.1
NM_075164	643.83	-0.932363	0.414912	-2.24713	0.0246314	0.263927	F16H6.10
NM_075591	2450.15	-1.07927	0.480188	-2.24759	0.0246021	0.263927	W01F3.2
NM_067987	298.643	-0.835724	0.371736	-2.24817	0.0245656	0.263927	ZC416.2
NM_068765	15511	-1.07798	0.479966	-2.24596	0.0247066	0.263927	grl-4
NM_069971	2912.97	-1.0792	0.480504	-2.24598	0.0247055	0.263927	col-130
NM_171427	319.919	-0.66944	0.298	-2.24644	0.0246757	0.263927	trh-1
NM_001026025	150.799	-0.73792	0.328517	-2.24622	0.0246901	0.263927	C34C12.9
NM_065859	9041.42	0.364137	0.162143	2.24577	0.0247185	0.263927	ddx-23
NM_001268053	141.542	-0.602221	0.268073	-2.24648	0.024673	0.263927
NM_067184	1441.06	0.414713	0.184656	2.24587	0.0247125	0.263927	osm-12
NM_001026345	750.366	-0.461123	0.20538	-2.24521	0.0247544	0.263927	F58D5.2
NM_063227	256.711	-0.561066	0.249884	-2.24531	0.0247482	0.263927	B0228.1
NM_060273	2925.19	0.433154	0.192971	2.24466	0.02479	0.264116	tag-72
NM_001028570	45.6901	-0.890379	0.396927	-2.24318	0.0248851	0.264465	C55A6.11
NM_061631	8202.91	0.414804	0.18487	2.24376	0.0248478	0.264465	duxl-1
NM_001027072	3852.88	-0.658138	0.29341	-2.24306	0.0248927	0.264465	cpg-7
NM_065983	587.62	0.550937	0.245621	2.24304	0.0248944	0.264465	C56G2.5
NM_076805	1824.23	-0.450857	0.201089	-2.24207	0.0249566	0.264744	bar-1
NM_077241	7315.94	-0.399461	0.178151	-2.24227	0.0249439	0.264744	F36G3.1
NM_061065	6856.32	0.421908	0.188271	2.24096	0.025029	0.264793	Y63D3A.8
NM_072086	9.07991	-1.07082	0.477847	-2.24093	0.0250306	0.264793	srx-117
NM_072734	10326.8	-0.676159	0.301736	-2.24089	0.025033	0.264793	asp-5
NM_001268135	29.71	-0.989934	0.441674	-2.24132	0.0250051	0.264793	T16H12.13
NR_051665	77.8352	-1.00339	0.448027	-2.23957	0.0251189	0.265511
NM_060276	11011.8	0.446029	0.199196	2.23915	0.0251461	0.265609	sup-46
NM_001047647	78.6535	0.716044	0.319869	2.23855	0.025185	0.265639	phf-10
NM_071756	1228.06	0.684326	0.305693	2.23861	0.0251814	0.265639	Y45G5AM.5
NM_001025833	8560.86	0.409667	0.183119	2.23717	0.0252754	0.266125	dao-5
NM_077079	270.836	-0.89554	0.400243	-2.23749	0.0252543	0.266125	EGAP4.1
NM_069752	119.078	0.899493	0.402115	2.2369	0.0252926	0.266125
NM_065534	16368.9	0.535943	0.239609	2.23674	0.0253032	0.266125	smc-4
NM_001028510	923.299	-1.05817	0.473143	-2.23647	0.0253212	0.266125	C26F1.1
NM_072775	108.488	-0.991382	0.443445	-2.23564	0.0253755	0.266506	T23B12.5
NM_075085	116.242	-1.06048	0.474419	-2.23532	0.0253962	0.266534	R12G8.1
NM_072633	114.368	-0.696393	0.311658	-2.23448	0.0254515	0.266735	F40A3.7
NM_078411	59.8035	0.936601	0.419142	2.23456	0.0254459	0.266735	C53C11.1
NR_101893	34.3759	0.941193	0.421341	2.2338	0.0254962	0.267013
NM_061214	178.749	-0.782884	0.350583	-2.23309	0.0255428	0.267122	mtd-1
NM_069197	8366.49	-0.789337	0.353463	-2.23315	0.0255388	0.267122	pcp-3
NM_063136	4951.01	-0.533179	0.238799	-2.23275	0.0255654	0.26717	haf-2
NR_068763	17.6328	1.06595	0.477604	2.23188	0.0256231	0.26748
NM_062659	1412.87	0.741697	0.332365	2.23157	0.0256431	0.26748	ZK177.1
NM_067983	138.522	-1.00792	0.451684	-2.23148	0.0256495	0.26748	kgb-2
NM_062227	4637.08	0.379319	0.170056	2.23055	0.0257107	0.267929	fbxc-52
NM_076674	658.338	-0.842684	0.377983	-2.22942	0.0257858	0.268333	glt-4
NM_061244	296.777	0.652612	0.292719	2.22948	0.0257818	0.268333	nfyc-1
NM_070619	286.838	0.855468	0.38388	2.22848	0.0258488	0.268798	Y116A8C.20
NM_076675	39978.7	-0.537793	0.241381	-2.22799	0.0258814	0.268948	mup-2
NM_058441	14136	0.542471	0.243776	2.22529	0.026062	0.270626	smo-1
NM_070774	1574.24	-0.8396	0.377349	-2.225	0.0260813	0.270626	abt-4
NR_055654	20.3926	-0.979799	0.440462	-2.22448	0.0261163	0.270626
NM_065041	31.6258	-0.931415	0.418711	-2.22448	0.0261159	0.270626	glb-30
NM_075439	36.4187	-0.911332	0.410001	-2.22276	0.0262322	0.271637	daf-28
NM_058588	2602.24	0.42138	0.18996	2.21825	0.0265376	0.271747	Y23H5B.6
NM_058721	259.699	-0.638189	0.2876	-2.21902	0.0264857	0.271747	Y54E10A.17
NM_059026	1372.83	0.531697	0.239467	2.22033	0.0263963	0.271747	W09C3.4
NM_001316849	178.956	-0.756449	0.341053	-2.21798	0.0265562	0.271747
NM_059847	2698.71	0.389572	0.175481	2.22002	0.0264171	0.271747	ZK265.6
NM_059855	9523.16	0.438797	0.197817	2.2182	0.026541	0.271747	npp-2
NM_001306225	5854.39	0.489839	0.220599	2.2205	0.0263851	0.271747	uba-2
NM_001128985	57.4245	-0.909708	0.409671	-2.22058	0.0263794	0.271747	F17B5.8
NM_001028729	887.67	-0.569826	0.256819	-2.21879	0.0265012	0.271747	F39G3.5
NM_072720	514.171	0.518332	0.233752	2.21744	0.0265927	0.271747	K07C11.10
NM_073585	1576.66	-0.511955	0.230842	-2.21777	0.0265705	0.271747	R13H4.5
NM_074236	1939.53	-0.666523	0.300292	-2.21959	0.0264468	0.271747	oig-3
NM_171655	98.3515	-0.745217	0.335347	-2.22223	0.0262679	0.271747
NM_076256	918.352	-0.620334	0.279557	-2.21899	0.0264877	0.271747	F35A5.4
NM_077927	283.913	-0.826981	0.372358	-2.22093	0.0263556	0.271747	arrd-24
NM_078341	29.314	0.95954	0.432612	2.21801	0.026554	0.271747	F52G3.3
NM_064881	706.646	-0.88224	0.397828	-2.21764	0.0265792	0.271747	T24C4.4
NM_064980	113.574	-0.73383	0.330882	-2.2178	0.0265683	0.271747	fbxa-80
NM_065263	550.653	0.567527	0.255605	2.22033	0.0263966	0.271747	C44B11.1
NM_072610	481.816	-0.717483	0.323756	-2.21612	0.026683	0.271927	flp-21
NM_062731	260.013	-0.583734	0.263309	-2.21691	0.026629	0.271927	F10C1.8
NM_062801	15664.8	-1.02912	0.464382	-2.21611	0.0266838	0.271927	ZK84.1
NM_001027254	247.897	-1.06822	0.482083	-2.21584	0.0267023	0.271927	nspe-6
NM_065916	1988.55	0.663608	0.299484	2.21584	0.0267025	0.271927	tbx-11
NM_058589	5052.29	0.481979	0.217616	2.21482	0.0267724	0.272076	Y23H5B.5
NM_001330977	190.346	-0.848925	0.383247	-2.21509	0.0267542	0.272076	sms-3
NM_066911	552.139	-0.699497	0.315765	-2.21525	0.0267432	0.272076	D2045.8
NM_063570	664.693	-0.948419	0.428567	-2.213	0.0268978	0.273161	T26C5.4
NM_058404	175.794	0.644354	0.291223	2.21258	0.0269267	0.273179
NM_077088	443.56	0.485612	0.219545	2.2119	0.0269736	0.273179	chup-1
NM_064531	834.664	-0.88207	0.398764	-2.21201	0.0269659	0.273179	F01D5.1
NM_069800	1889.01	-0.343042	0.155072	-2.21215	0.0269564	0.273179	prx-2
NM_074389	1630.86	-1.06727	0.482929	-2.21	0.0271052	0.273405	cpr-3
NM_075961	1470.4	0.482043	0.218122	2.20997	0.027107	0.273405	F52D2.7
NM_001267157	252.517	0.689673	0.311975	2.21067	0.027059	0.273405	F31D5.7
NM_062454	554.625	-0.662129	0.299438	-2.21124	0.0270192	0.273405	ttm-2
NM_068725	893.023	0.399771	0.18086	2.21039	0.0270783	0.273405	maph-9
NM_068989	94.8014	0.688824	0.311588	2.21069	0.0270572	0.273405	K07H8.9
NM_001348608	138.141	0.489364	0.22149	2.20941	0.027146	0.27361	F43B10.1
NM_077888	2527.53	0.475973	0.215608	2.20758	0.0272733	0.274707	C04A11.2
NM_063435	5191.34	-0.407839	0.184894	-2.2058	0.0273977	0.275298	vab-9
NR_151576	13.9613	1.05421	0.478011	2.20541	0.0274253	0.275298
NM_001027510	171.74	-0.762966	0.345919	-2.20562	0.0274105	0.275298	twk-48
NM_001027727	355.103	0.644211	0.292026	2.20601	0.0273835	0.275298	pph-4.2
NM_067439	10233.6	-0.441207	0.200006	-2.20597	0.027386	0.275298	dbn-1
NM_001270107	540.701	-0.474688	0.215288	-2.2049	0.0274611	0.27547	F22F4.4
NM_077563	288.783	-0.961185	0.436001	-2.20455	0.0274856	0.275528	D1053.3
NM_077912	72.1306	-0.979701	0.444698	-2.20307	0.0275897	0.276197	sra-37
NM_063908	1635.24	-1.03274	0.468772	-2.20308	0.0275894	0.276197	col-39
NM_058283	213.559	-0.949298	0.431003	-2.20253	0.0276279	0.27621	duox-2
NM_059688	1316.57	-0.627616	0.284988	-2.20226	0.0276472	0.27621	C15A11.4
NM_075413	1466.44	0.475744	0.216002	2.2025	0.0276299	0.27621	ani-3
NM_068164	716.799	0.532313	0.241769	2.20174	0.0276835	0.276385	fbxb-74
NM_073475	1663.39	-0.432147	0.1963	-2.20147	0.0277031	0.276394	F47G9.4
NM_075403	2225.29	0.462306	0.210109	2.20032	0.0277843	0.276801	dyf-19
NM_075600	1678.53	0.777995	0.35374	2.19934	0.0278538	0.276801	Y44A6C.2
NM_077036	1313.54	-0.462411	0.210166	-2.20021	0.0277917	0.276801	F16F9.4
NM_077280	71.3776	-0.950511	0.432239	-2.19904	0.0278752	0.276801	F42G10.1
NM_001270290	17.5128	-1.00142	0.455188	-2.20001	0.0278063	0.276801	ptr-24
NM_001267493	3516.53	0.447835	0.203638	2.19918	0.0278654	0.276801
NM_069705	35.753	-0.943132	0.428749	-2.19973	0.0278262	0.276801	C29F4.3
NM_001268365	246.538	-0.674122	0.306632	-2.19848	0.0279152	0.277012	unc-82
NM_071050	4672.06	-1.04978	0.477825	-2.197	0.0280202	0.277122	F16B4.4
NM_075891	1886.08	-0.654008	0.297652	-2.19723	0.0280043	0.277122	K06A9.1
NM_076990	2999.43	-0.691762	0.314836	-2.19721	0.0280052	0.277122	endu-2
NR_072002	29.5711	1.02737	0.467576	2.19722	0.0280045	0.277122
NM_001029184	28.6085	-0.994317	0.452488	-2.19744	0.0279888	0.277122	C04C11.1
NM_058703	246.881	-0.738938	0.33639	-2.19667	0.0280442	0.277173	C45E1.4
NM_065054	488.248	-1.05447	0.480109	-2.19631	0.0280695	0.277238	cnc-6
NM_001028362	13.7235	-1.01492	0.462194	-2.19587	0.028101	0.277363	lgc-8
NM_059312	1005.59	0.462494	0.210789	2.19411	0.0282278	0.277469	B0207.6
NM_073512	215.243	-0.891652	0.406313	-2.19449	0.0282	0.277469	col-157
NM_001269487	31.1119	-1.02705	0.468351	-2.1929	0.0283145	0.277469	pals-37
NM_182351	69.6257	-0.976047	0.444731	-2.19469	0.028186	0.277469	fipr-1
NM_074547	43.0533	-1.05387	0.480466	-2.19344	0.0282757	0.277469	fbxa-69
NM_074888	3661.6	0.554434	0.252838	2.19285	0.0283185	0.277469	efl-1
NM_076823	37.4904	0.966243	0.440504	2.19349	0.0282718	0.277469	grd-7
NM_001029754	142.202	-1.01011	0.460552	-2.19326	0.0282889	0.277469	T24D3.2
NM_062830	1621.47	-0.496689	0.22646	-2.19328	0.0282873	0.277469	F40H3.3
NM_068024	129.716	-0.68303	0.311401	-2.19341	0.028278	0.277469	aat-8
NM_069771	1825.57	0.461706	0.210301	2.19545	0.0281313	0.277469	gfl-1
NM_058922	997.965	-0.698381	0.31852	-2.19258	0.0283374	0.27747	ppw-1
NM_060977	7081.07	0.427237	0.194926	2.19179	0.0283946	0.277609	cyn-15
NM_067391	645.04	0.530011	0.241837	2.1916	0.0284081	0.277609	T28A8.6
NM_065457	15301.1	0.636028	0.290176	2.19187	0.0283889	0.277609	mcm-5
NM_070950	46.6769	-1.0576	0.482717	-2.19094	0.0284565	0.277898	nas-32
NM_068666	4172.32	0.501998	0.229162	2.19058	0.0284824	0.277967	ruvb-2
NM_058882	6074.37	0.53864	0.246001	2.18958	0.0285547	0.278279	F28H1.1
NM_075751	9.80636	-1.05133	0.48012	-2.18973	0.0285441	0.278279	T04G9.7
NM_065769	2016.72	0.496012	0.226582	2.18911	0.0285891	0.278279	R02F2.7
NM_066945	48.756	0.911995	0.416608	2.1891	0.0285898	0.278279	dhs-11
NM_001026364	41.6823	-1.0274	0.469906	-2.1864	0.0287863	0.278593	K03E5.2
NM_001350373	9.7536	1.0306	0.471439	2.18607	0.0288102	0.278593
NM_072313	14.0785	-1.05498	0.482493	-2.18652	0.0287773	0.278593	srh-30
NM_001047638	12.479	-1.03959	0.475368	-2.18691	0.0287488	0.278593	F21C10.11
NM_073345	1105.72	-0.908185	0.415236	-2.18716	0.0287311	0.278593	F28H7.8
NM_075190	61.1972	-1.05497	0.482702	-2.18555	0.0288486	0.278593	C08E8.1
NM_075920	63.3421	0.879745	0.402354	2.18649	0.0287795	0.278593	Y75D11A.3
NM_077518	13564.6	-0.495059	0.226392	-2.18673	0.028762	0.278593	T25C12.3
NM_078384	1749.8	-0.544308	0.248936	-2.18654	0.028776	0.278593	B0302.5
NM_001028448	343.991	-0.739665	0.33826	-2.18668	0.0287661	0.278593	ZK792.4
NM_065799	841.062	0.583462	0.266939	2.18575	0.0288342	0.278593	F56D2.2
NM_066518	388.558	0.601306	0.275125	2.18557	0.0288468	0.278593	sdz-1
NM_062534	6635.33	0.519697	0.23787	2.18479	0.0289041	0.278808	smc-5
NM_001027557	556.802	0.594328	0.272038	2.18473	0.0289087	0.278808	R151.2
NM_077388	7433.48	-0.378897	0.173478	-2.18411	0.0289538	0.279061	yap-1
NM_001356720	17.5285	-1.04465	0.478731	-2.18213	0.0290999	0.279806
NM_076511	429.444	-0.638598	0.29264	-2.18219	0.0290953	0.279806	F35C8.5
NM_067798	532.031	0.553294	0.253598	2.18178	0.0291259	0.279806	eri-5
NM_065300	8179.77	0.339063	0.155399	2.18189	0.0291179	0.279806	cri-3
NM_066428	2094.64	0.439225	0.201242	2.18257	0.0290673	0.279806	F10E9.11
NM_073116	19.5101	1.04874	0.480946	2.18059	0.0292141	0.280471	F58E6.8
NM_075985	12.8396	1.04041	0.477182	2.18033	0.0292332	0.280472	col-164
NM_060940	2671.07	0.746029	0.342247	2.1798	0.0292722	0.280663	sdz-30
NM_069443	782.396	-0.476849	0.218792	-2.17947	0.0292971	0.28072	glt-3
NM_064799	134.872	0.745886	0.342319	2.17892	0.0293377	0.280926	Y55B1BR.1
NM_066749	360.968	0.456174	0.209431	2.17816	0.0293938	0.281281	hlh-4
NM_074283	834.072	-0.772257	0.354723	-2.17707	0.0294756	0.281582	F02D8.4
NM_076029	852.992	0.506926	0.232919	2.17641	0.0295248	0.281582	F47G3.3
NM_001027142	14.3864	-1.05087	0.482647	-2.1773	0.0294582	0.281582	T05A8.8
NM_062245	475.353	-0.712047	0.327126	-2.17667	0.0295049	0.281582	T24E12.10
NM_001027493	703.111	-0.449866	0.206667	-2.17677	0.0294979	0.281582
NM_067341	11229.5	0.467492	0.21482	2.17621	0.0295398	0.281582	klp-19
NM_073447	72709.7	-0.405921	0.186638	-2.17491	0.0296367	0.281727	T19B10.2
NM_074162	2081.93	0.566844	0.260607	2.17509	0.0296231	0.281727	unc-39
NM_078292	5694.97	-0.999257	0.459395	-2.17516	0.0296182	0.281727	F22H10.3
NM_067723	2392.99	-0.481736	0.221419	-2.17568	0.0295793	0.281727	K08D12.4
NM_066802	11180.9	-0.542603	0.249504	-2.17473	0.0296505	0.281727	ttr-2
NM_001330937	330.433	0.73663	0.338839	2.17399	0.0297062	0.282075	mop-25.3
NM_077950	30.794	-0.827701	0.380784	-2.17368	0.0297295	0.282115	nhr-281
NM_059288	5663.43	0.672669	0.309897	2.17062	0.0299599	0.2837	nhr-2
NM_075598	4141.96	-0.388003	0.178718	-2.17103	0.0299286	0.2837	Y44A6C.1
NM_075909	954.069	0.633897	0.292075	2.17033	0.0299822	0.2837	meg-4
NM_063198	2945.67	-0.469979	0.216562	-2.17019	0.0299927	0.2837	R07G3.8
NM_065136	81.1329	-0.898796	0.414128	-2.17034	0.0299814	0.2837	Y54F10BM.12
NM_058394	1614.88	-1.01773	0.46902	-2.16991	0.0300139	0.283719	nas-30
NM_076224	85.3615	-0.594629	0.274067	-2.16965	0.0300333	0.28372	gst-11
NM_001026773	42.0348	-0.844484	0.389325	-2.1691	0.0300751	0.283934	ptp-3
NM_074428	243.208	0.489674	0.225822	2.1684	0.0301279	0.284068	fbxa-135
NM_063764	2850.34	-1.03888	0.479071	-2.16853	0.030118	0.284068	lec-2
NM_062957	405.798	-0.648384	0.29906	-2.16808	0.0301529	0.284123	H43E16.1
NM_076667	37.1313	0.964512	0.444959	2.16764	0.030186	0.284253	C03B1.4
NM_073262	169.269	-1.00055	0.461761	-2.16682	0.0302484	0.284477	ttll-15
NM_061657	534.452	0.77427	0.357303	2.16699	0.0302358	0.284477	fbxb-11
NM_001028904	52.5625	-0.939138	0.433474	-2.16654	0.03027	0.284479	srw-145
NM_068174	237.052	-0.606184	0.279823	-2.16632	0.0302871	0.284479	M01H9.3
NM_001026822	63.3184	-0.95937	0.443131	-2.16498	0.030389	0.285255	C27A2.7
NM_078080	360.328	-0.584915	0.270308	-2.16389	0.030473	0.285679	F45B8.3
NM_069710	2256.27	-0.560294	0.258913	-2.16402	0.0304625	0.285679	gtl-1
NM_062354	2711.39	0.412551	0.19072	2.16312	0.030532	0.286051	sco-1
NR_000961	1064.71	-0.469619	0.217176	-2.16238	0.0305885	0.286399
NM_059599	451.618	-0.45809	0.211957	-2.16123	0.0306773	0.287047	cutl-6
NM_060564	9.36071	-1.04058	0.481989	-2.15893	0.0308552	0.287074	W04G5.4
NM_072424	28715.1	0.457322	0.211786	2.15936	0.0308225	0.287074	attf-2
NM_073542	245.015	-1.03584	0.479615	-2.15974	0.0307932	0.287074	piit-1
NM_075229	2870.61	-1.0243	0.474224	-2.15995	0.0307763	0.287074	ttr-26
NM_076184	279.17	-0.556535	0.257771	-2.15903	0.0308476	0.287074	apc-1
NM_076230	246.267	-0.867049	0.401524	-2.15939	0.0308198	0.287074	snet-1
NM_067532	536.986	-0.845433	0.391539	-2.15926	0.0308304	0.287074	M04G7.1
NM_068154	1448.22	0.552366	0.255803	2.15934	0.0308239	0.287074	set-21
NM_070715	2237.64	-0.839754	0.388656	-2.16066	0.0307215	0.287074	F11E6.3
NM_001025855	29.438	-0.933543	0.432537	-2.1583	0.0309049	0.287355	C36B1.13
NM_001264993	2547.2	0.596321	0.276368	2.15771	0.0309505	0.287598	pri-2
NM_170793	5459.84	0.443713	0.205727	2.1568	0.0310209	0.287732	nol-14
NM_071119	4708.26	0.527842	0.244765	2.15652	0.0310429	0.287732	knl-3
NM_066743	2865.67	0.423222	0.196251	2.15653	0.0310422	0.287732	bud-31
NM_001083186	1383.52	0.432988	0.200711	2.15727	0.0309849	0.287732
NM_059078	620.217	0.491742	0.228342	2.15353	0.0312768	0.288091	acl-11
NM_076611	5017.78	-0.539864	0.250505	-2.1551	0.031154	0.288091	gln-1
NM_001038482	211.003	-0.755565	0.350824	-2.15369	0.0312646	0.288091	sulp-7
NM_170979	8.80962	-1.0316	0.478924	-2.154	0.03124	0.288091	ipla-1
NM_063553	26985.6	-0.55673	0.258474	-2.15392	0.0312467	0.288091	rhy-1
NM_064133	20728.4	0.451256	0.209472	2.15426	0.0312202	0.288091	npp-3
NM_067785	507.497	0.467935	0.217169	2.15471	0.0311847	0.288091	mksr-2
NM_001027930	27.6086	-0.914374	0.424546	-2.15377	0.0312583	0.288091	atic-1
NM_069595	988.649	-0.447858	0.207923	-2.15396	0.0312436	0.288091	ugt-54
NM_066431	148.016	-1.03222	0.479308	-2.15355	0.0312754	0.288091	F10E9.12
NM_063337	748.742	-0.586359	0.272336	-2.15307	0.0313131	0.288225	F35C11.4
NM_066856	4923.72	-0.613696	0.285062	-2.15285	0.0313305	0.288225	dod-6
NM_059173	7846.18	0.483915	0.225086	2.14991	0.031562	0.289482	nath-10
NM_076463	1194.8	-0.471796	0.21943	-2.1501	0.0315475	0.289482	cal-5
NM_182455	2148.23	-1.03792	0.482894	-2.14938	0.0316044	0.289482	col-169
NM_064008	3908.42	0.625665	0.291038	2.14977	0.0315737	0.289482	T05B9.1
NM_068427	2407.86	0.548929	0.255233	2.15069	0.0315003	0.289482	cec-6
NM_171075	167.84	0.637815	0.296722	2.14953	0.0315921	0.289482	F42G9.1
NM_064875	9107.56	0.487206	0.226583	2.15023	0.031537	0.289482	rnp-5
NM_060241	564.634	0.549617	0.25575	2.14904	0.0316311	0.289547
NM_059701	18007.3	-0.705871	0.328544	-2.14848	0.0316753	0.289771	T28F4.5
NM_001269902	4278.78	0.430932	0.200603	2.14819	0.0316989	0.289807	emb-4
NM_063171	87.3946	-0.768769	0.357937	-2.14778	0.0317312	0.289923	glb-9
NM_063151	1325.55	-0.535465	0.249436	-2.1467	0.0318172	0.290072	nas-7
NM_063962	11677.9	0.425992	0.198451	2.14659	0.0318262	0.290072	let-858
NM_064184	254.523	0.556527	0.259174	2.14731	0.0317688	0.290072	Y57A10A.5
NM_065063	1456.78	0.692292	0.322463	2.14689	0.0318022	0.290072	pqn-82
NM_078231	1089.82	-1.02544	0.477788	-2.14623	0.0318543	0.29015	C30F2.3
NM_076665	28.3357	-0.904806	0.421733	-2.14545	0.0319171	0.290542	C03B1.10
NM_062923	1051.52	0.422972	0.197182	2.14508	0.0319462	0.290627	wrn-1
NM_072239	15.0701	-1.03529	0.482945	-2.14371	0.0320565	0.291451	T05H4.15
NM_074010	118.227	-1.00356	0.468362	-2.1427	0.0321369	0.291823	F53C11.1
NM_075419	2366.4	0.668479	0.311978	2.14271	0.0321362	0.291823	Y116F11A.1
NM_062256	780.231	0.553649	0.25846	2.14211	0.032185	0.29208	F54D10.5
NM_059280	1074.78	0.553026	0.258239	2.14152	0.0322318	0.292253	glh-3
NR_102043	17.5283	1.03359	0.482677	2.14138	0.0322437	0.292253
NM_064015	4729.41	0.349625	0.163317	2.14077	0.0322927	0.292517	samp-1
NM_076282	2064.16	-0.522031	0.243895	-2.14039	0.0323231	0.292614	PRL-1
NM_071918	8495.22	-0.559886	0.261675	-2.13962	0.0323851	0.292973	C02E7.7
NM_065408	15915.9	-0.47406	0.221585	-2.13941	0.0324025	0.292973	hum-5
NR_101978	11.1224	1.03047	0.481734	2.13908	0.0324292	0.293035
NM_074849	1559.1	-0.736599	0.344511	-2.1381	0.0325086	0.293213	tni-3
NM_077075	2337.05	-1.03209	0.48263	-2.13847	0.0324787	0.293213	F53A9.7
NM_063896	3035.44	-0.652791	0.305304	-2.13817	0.0325033	0.293213	M28.10
NM_071940	43.2717	-1.02693	0.480358	-2.13784	0.0325293	0.293221	ncx-8
NM_061151	9672.09	0.397894	0.186201	2.13691	0.0326051	0.293724	npp-4
NM_074305	12634.9	0.675999	0.316401	2.13652	0.0326367	0.29383	mcm-3
NM_001322673	84.34	0.782372	0.366381	2.1354	0.0327282	0.293962	twk-47
NM_059382	4313	0.664357	0.311228	2.13464	0.0327908	0.293962	pigv-1
NM_074466	175.694	-0.676688	0.316787	-2.1361	0.0326713	0.293962	glb-14
NM_074461	270.86	-0.693562	0.324826	-2.13518	0.0327465	0.293962	F21A3.3
NM_001029650	172.109	-0.624835	0.292668	-2.13496	0.032764	0.293962	R02E4.2
NR_072956	15.1351	1.02985	0.482401	2.13484	0.0327741	0.293962
NM_066668	6457.59	0.383758	0.179765	2.13478	0.0327788	0.293962	T26G10.1
NR_071543	10.7998	-1.01621	0.476186	-2.13407	0.0328373	0.294081
NM_001026149	3139.22	0.55913	0.262012	2.13399	0.0328439	0.294081	mes-6
NM_070547	94.3403	0.756691	0.354868	2.13232	0.0329806	0.295126	C35D6.3
NM_068265	653.765	0.708423	0.332269	2.13208	0.0330006	0.295126	T08B6.5
NM_072162	599.621	0.54752	0.256882	2.13141	0.0330556	0.29523	F29G9.1
NM_001029593	47.8547	-0.815649	0.382748	-2.13103	0.0330863	0.29523	K06A9.1
NM_077922	2348.93	-0.653219	0.306537	-2.13096	0.0330923	0.29523	syx-2
NM_063512	3532.52	-0.471696	0.221295	-2.13153	0.0330456	0.29523	C18E9.7
NM_062679	4558.4	-0.980381	0.460236	-2.13017	0.0331577	0.295634	T25E4.1
NM_058483	5842.81	0.412807	0.193878	2.12921	0.033237	0.295805	Y71G12B.13
NM_072125	12.0145	-1.01692	0.477566	-2.12939	0.0332223	0.295805	F26F12.2
NM_063392	2459.95	-0.321195	0.150837	-2.12942	0.0332194	0.295805	gbh-2
NM_058315	6143.82	0.559487	0.262948	2.12775	0.0333582	0.295986	xpo-2
NM_059441	361.971	0.6611	0.310807	2.12705	0.0334163	0.295986
NM_060231	677.456	0.599046	0.281827	2.12558	0.0335381	0.295986	har-2
NM_074316	12.0786	-0.966552	0.454582	-2.12624	0.033483	0.295986	C01G10.6
NM_074630	111.955	0.725076	0.341101	2.1257	0.0335286	0.295986
NM_001129382	147.966	-0.93395	0.439354	-2.12574	0.0335253	0.295986	fbxa-136
NM_001270075	64.4493	-1.02242	0.480986	-2.12568	0.0335302	0.295986	marg-1
NM_064121	652.691	0.716744	0.336911	2.1274	0.0333872	0.295986	F43G6.7
NM_064626	6411.98	0.397769	0.187068	2.12633	0.0334758	0.295986	mog-4
NM_001268306	934.511	-0.577362	0.271347	-2.12776	0.033357	0.295986	K08D12.8
NM_068121	1430.03	-0.5033	0.236475	-2.12835	0.0333085	0.295986	ttr-20
NM_001268705	9.14703	1.02427	0.481307	2.1281	0.0333289	0.295986	C42C1.9
NM_064988	102.943	0.847652	0.398557	2.1268	0.0334365	0.295986	Y82E9BL.5
NM_066210	1346.29	0.496518	0.233441	2.12696	0.0334238	0.295986	F56C9.3
NM_058800	49.2844	0.709882	0.334264	2.12372	0.0336936	0.296473	ipla-4
NR_101555	16.0274	1.02183	0.481014	2.12433	0.0336429	0.296473
NM_072796	91.2	0.606923	0.285816	2.12348	0.0337139	0.296473
NM_001267330	117.909	-0.68232	0.32128	-2.12376	0.0336904	0.296473	C09G5.13
NM_001268707	596.583	-0.6259	0.294737	-2.12359	0.0337047	0.296473	oac-59
NM_065826	226.018	0.563635	0.265376	2.12391	0.0336776	0.296473	B0336.7
NM_072823	1579.93	-0.990521	0.466635	-2.12269	0.03378	0.296878	F41E6.11
NM_061069	70.7649	-0.938837	0.442968	-2.11942	0.0340547	0.297168	fipr-22
NM_001276520	7613.68	-0.47074	0.2219	-2.12141	0.0338876	0.297168	hpo-27
NM_073194	47.0038	-1.00594	0.474094	-2.12182	0.0338527	0.297168	ugt-47
NM_001028788	280.264	-0.79882	0.376712	-2.1205	0.0339636	0.297168	F53B7.7
NM_075721	141.703	-0.493763	0.232969	-2.11944	0.0340533	0.297168	mrp-1
NM_062881	1645.86	0.555756	0.262177	2.11977	0.0340251	0.297168	ani-2
NM_068731	32582.1	-1.02319	0.482444	-2.12084	0.0339352	0.297168	C42D4.3
NM_070616	384.923	0.798385	0.376424	2.12098	0.0339239	0.297168	dct-13
NM_066578	13508.4	0.310798	0.146634	2.11955	0.0340438	0.297168	ZK643.5
NM_001027840	2839.82	0.684267	0.322647	2.12079	0.0339396	0.297168
NM_066804	4998.15	-0.361129	0.170382	-2.11952	0.0340463	0.297168	K03H1.5
NM_067078	1775.53	-0.490533	0.231254	-2.12119	0.0339059	0.297168	Y66D12A.24
NM_001129134	79.1595	-0.733677	0.346364	-2.11823	0.034156	0.297569	F26G1.11
NM_064309	38729.3	0.402746	0.190139	2.11816	0.0341612	0.297569	snrp-200
NM_068183	342.089	-0.534846	0.252458	-2.11855	0.0341285	0.297569	ZK180.6
NM_077074	3044.77	-1.02231	0.482751	-2.11767	0.0342028	0.29758	F53A9.6
NM_182204	192.944	-0.609808	0.287952	-2.11774	0.0341968	0.29758	math-27
NM_059846	115.453	-0.604491	0.285556	-2.11689	0.0342692	0.297754	sre-23
NM_001028807	616.344	-0.636117	0.300522	-2.11671	0.0342844	0.297754	F55C10.5
NM_061494	14.4412	0.99534	0.470385	2.11601	0.0343436	0.297754	fbxb-39
NM_069606	92.9033	0.692978	0.327365	2.11684	0.0342737	0.297754	best-15
NM_069875	101.899	-0.866816	0.409692	-2.11577	0.034364	0.297754	lips-6
NM_070703	89.4714	-0.915239	0.432476	-2.11628	0.0343211	0.297754	T02D1.4
NM_067223	23492	0.491888	0.232483	2.1158	0.0343621	0.297754	ani-1
NM_066307	4265.89	0.4742	0.224175	2.11531	0.0344035	0.297839	snr-5
NM_066969	19840.7	0.396287	0.187354	2.11518	0.0344142	0.297839	K01G5.5
NM_001330957	23.2367	-0.89156	0.421594	-2.11473	0.0344525	0.297996	T24H10.5
NM_073164	189.678	-0.762097	0.360655	-2.11309	0.034593	0.298239	madf-4
NM_071325	170.928	-0.721222	0.341288	-2.11324	0.0345805	0.298239	ndx-2
NM_077073	804.104	-1.0208	0.482944	-2.11371	0.0345402	0.298239	F53A9.1
NM_001318295	1555.1	0.464866	0.220004	2.11299	0.0346018	0.298239	M01D1.12
NM_069534	5383.62	-0.677719	0.320719	-2.11312	0.0345904	0.298239	egl-21
NM_066156	188.918	-0.719342	0.340265	-2.11406	0.03451	0.298239	B0280.2
NM_074184	224.757	-0.772666	0.36576	-2.1125	0.0346438	0.298426	F08H9.3
NM_058402	1821.59	0.555265	0.262915	2.11196	0.0346902	0.298532	hmbx-1
NM_064075	8299.05	0.427832	0.202583	2.11188	0.0346966	0.298532	smc-6
NM_068140	1496.71	-0.532823	0.252417	-2.11088	0.0347822	0.298598	trpl-2
NM_069729	1823.74	0.527911	0.250094	2.11085	0.0347852	0.298598	B0035.6
NM_064899	704.677	-0.877236	0.415579	-2.11088	0.0347828	0.298598	fbxa-60
NM_065066	2610.84	0.313912	0.148677	2.11136	0.0347412	0.298598	ddp-1
NM_061210	589.622	-0.683116	0.323699	-2.11034	0.0348287	0.298625	klu-1
NM_062555	54.8944	-0.733572	0.347595	-2.11042	0.0348221	0.298625	srb-16
NM_001026328	13.2029	-1.01635	0.481878	-2.10914	0.0349321	0.29911	unc-73
NM_076436	728.707	-0.517702	0.245475	-2.10898	0.0349462	0.29911	K05B2.4
NM_077251	2216.7	-0.570575	0.270522	-2.10917	0.0349303	0.29911	gst-36
NR_051644	30.9495	0.949778	0.450515	2.1082	0.0350135	0.299513
NM_072631	966.836	-0.634093	0.300817	-2.1079	0.0350394	0.299561	F40A3.6
NM_072089	319.099	0.623985	0.296067	2.10758	0.0350674	0.299626	mut-14
NM_060764	14.4774	0.992601	0.471105	2.10696	0.035121	0.29986	T27F6.1
NM_065200	1889.75	-0.431254	0.204697	-2.10679	0.0351354	0.29986	pbo-1
NM_061524	26.1028	-0.967229	0.459503	-2.10494	0.0352962	0.300884	dlhd-1
NM_061692	80.1483	0.833172	0.395784	2.10512	0.0352812	0.300884	fbxb-97
NM_074627	40.9535	0.754649	0.358586	2.10452	0.0353335	0.301029	T10C6.7
NM_058707	9308.93	0.385599	0.183317	2.10346	0.0354255	0.30156	lpd-6
NM_058629	1405.64	0.405562	0.192904	2.1024	0.0355185	0.30156	dnj-30
NM_073936	11.3571	0.994536	0.472893	2.10309	0.0354579	0.30156	lurp-3
NM_077115	3369.55	-0.37008	0.176003	-2.1027	0.0354922	0.30156	twk-18
NM_063980	1998.91	0.533276	0.253589	2.10292	0.0354728	0.30156	apc-17
NR_051918	15.9667	0.96258	0.457821	2.10252	0.0355074	0.30156
NM_059962	2717.74	0.404207	0.192372	2.10117	0.0356262	0.302127	prp-4
NM_068580	605.163	0.595414	0.283351	2.10133	0.0356117	0.302127	htp-2
NM_058323	1003.74	0.558886	0.266018	2.10093	0.0356469	0.302129	rnp-8
NM_001267905	174.394	-0.61444	0.292547	-2.10031	0.0357015	0.302294	orai-1
NM_066591	1673.14	0.669247	0.318652	2.10024	0.0357075	0.302294	zif-1
NM_062607	2525.71	0.43469	0.206998	2.09997	0.0357313	0.302323	agt-2
NM_001028235	52.6656	0.705801	0.336161	2.09959	0.0357648	0.302433	pes-1
NM_073053	535.995	-0.708719	0.337631	-2.0991	0.0358085	0.302629	C50F4.9
NM_065397	18.6884	-0.961175	0.458062	-2.09835	0.0358741	0.30301	R10E9.2
NM_067111	48.82	-0.926597	0.441705	-2.09777	0.0359252	0.303268	Y41C4A.6
NM_072732	51428.6	-0.996496	0.475153	-2.09721	0.0359751	0.303342	asp-6
NM_063418	399.139	0.708037	0.33758	2.09739	0.035959	0.303342	aptf-3
NM_066256	383.049	-0.987815	0.471275	-2.09605	0.0360779	0.304035	ttr-8
NM_001307828	135.135	-0.784364	0.374296	-2.09557	0.0361201	0.304217	C37C3.17
NM_076039	231.016	0.534969	0.255379	2.0948	0.0361889	0.304599	hlh-15
NM_076308	204.32	-0.635692	0.303515	-2.09444	0.0362211	0.304599	ZK470.6
NM_065667	7909.49	0.315108	0.150455	2.09437	0.0362274	0.304599	pcf-11
NM_001356699	17.8764	-0.990219	0.473169	-2.09274	0.0363727	0.304779
NM_171661	87.3282	-0.938415	0.448385	-2.09288	0.0363601	0.304779	ZK470.2
NM_077033	1250.36	-0.547271	0.261429	-2.09339	0.0363147	0.304779	F16F9.1
NM_064293	1112.56	-0.994701	0.47527	-2.09292	0.0363567	0.304779	nspe-4
NM_064688	79.0321	0.687078	0.328292	2.09289	0.0363594	0.304779	nsun-5
NM_001307327	101.778	-0.695584	0.332267	-2.09345	0.0363092	0.304779	Y54G2A.7
NM_076517	344.168	-0.595275	0.284546	-2.09202	0.0364369	0.30497	C03F11.2
NM_077326	3755.33	-0.79699	0.380965	-2.09203	0.0364357	0.30497	fipr-21
NM_063350	677.328	-0.567759	0.271496	-2.09123	0.0365077	0.30539	nlp-55
NM_062261	1704.1	0.666622	0.318887	2.09047	0.0365758	0.30544	skr-15
NM_062984	181.019	-0.725762	0.347101	-2.09093	0.0365346	0.30544	nlp-50
NM_068045	166.794	-0.918674	0.439454	-2.09049	0.0365739	0.30544	clec-74
NM_058767	7699.66	0.535603	0.256305	2.08971	0.0366441	0.305614	crn-1
NR_050433	18.9222	1.0075	0.482162	2.08955	0.0366583	0.305614
NM_060970	4215.31	0.329093	0.157495	2.08954	0.0366588	0.305614	Y48G10A.1
NM_058667	699.436	0.62028	0.296904	2.08916	0.0366932	0.305722	Y71F9AL.6
NM_001047242	11822.9	0.570957	0.273348	2.08876	0.0367297	0.305722	cdt-1
NM_062063	36.5452	-0.998679	0.478132	-2.08871	0.0367339	0.305722	fbxc-55
NM_072265	167.191	-0.652233	0.312303	-2.08846	0.0367565	0.305738	spp-19
NM_001029833	1302.83	-0.462421	0.221574	-2.08698	0.0368897	0.306155	spp-22
NR_101665	20.0919	-0.892348	0.427487	-2.08743	0.0368497	0.306155
NM_068224	537.371	0.575951	0.275953	2.08714	0.0368756	0.306155	fbxb-78
NM_068912	2015.46	-0.569973	0.273075	-2.08724	0.0368665	0.306155	ilys-4
NM_059395	107.072	0.683683	0.327633	2.08673	0.0369121	0.306169	T08B2.11
NM_061878	4401.45	0.340965	0.163442	2.08615	0.0369649	0.306357	tsr-1
NM_070679	2217.38	-0.524062	0.251225	-2.08603	0.0369762	0.306357	C49C3.4
NM_058397	1268.99	-0.309477	0.148499	-2.08404	0.0371564	0.307112	cutl-20
NM_077890	8366.87	-0.578617	0.277552	-2.08472	0.0370949	0.307112	adm-2
NM_001306550	39.4122	0.899658	0.431723	2.08388	0.0371714	0.307112	flcn-1
NM_069666	295.077	-0.930002	0.446278	-2.08391	0.0371685	0.307112	bcc-1
NM_066806	11.7085	-0.913567	0.43839	-2.08391	0.0371681	0.307112	K03H1.12
NM_073085	2140.41	-0.97672	0.468915	-2.08294	0.037257	0.307647	col-147
NM_072946	32.5726	-0.997782	0.479192	-2.08222	0.0373227	0.308017	C25E10.10
NM_075440	320.301	-0.854498	0.41057	-2.08125	0.0374111	0.308573	pcp-4
NM_066233	2948.76	0.421828	0.202742	2.08062	0.0374691	0.308879	T20B12.3
NM_065187	276.472	0.452195	0.217361	2.08039	0.03749	0.308879	Y71H2B.11
NM_075294	1039.58	0.491518	0.236308	2.07999	0.0375266	0.309008	Y39B6A.42
NM_001269224	41.7746	-0.86936	0.418141	-2.0791	0.0376078	0.309458	mec-9
NM_068148	1151.8	0.389253	0.187236	2.07894	0.0376232	0.309458	sars-2
NM_058576	1485.78	0.561299	0.270249	2.07697	0.0378046	0.310651	tipn-1
NM_058759	4374.45	0.533246	0.256815	2.07639	0.0378583	0.310651	2018-09-01
NM_064101	4051.18	-0.9982	0.480739	-2.07639	0.0378581	0.310651	F13D12.3
NM_066648	218.34	-0.644764	0.310576	-2.07603	0.0378914	0.310651	srx-45
NM_065019	1776.13	0.397235	0.191347	2.07599	0.0378946	0.310651	ddx-35
NM_067017	730.999	-0.862021	0.415137	-2.07647	0.0378503	0.310651	Y48A6B.7
NM_058666	3325.04	0.561611	0.270664	2.07494	0.0379924	0.310703	Y71F9AL.7
NM_074133	10.1509	0.975528	0.470051	2.07537	0.0379526	0.310703	F40G12.7
NM_077559	293.437	-0.776025	0.374061	-2.07459	0.0380243	0.310703	col-180
NM_063296	3945.47	-0.304402	0.146704	-2.07494	0.0379918	0.310703	ltd-1
NM_171356	6869.78	0.490562	0.236352	2.07555	0.0379353	0.310703
NM_068990	40195.3	0.394877	0.190342	2.07456	0.0380272	0.310703	K07H8.10
NM_077935	953.381	-0.583314	0.281274	-2.07383	0.0380948	0.311083	tbc-19
NM_059226	779.233	0.52694	0.254126	2.07354	0.0381223	0.311115	M01A10.1
NM_075286	130.686	-0.778417	0.375492	-2.07306	0.0381665	0.311115	nlp-42
NM_075561	620.222	-0.449714	0.216907	-2.0733	0.0381443	0.311115	Y38H6C.20
NM_064026	934.088	0.38346	0.184998	2.07278	0.0381928	0.311115	B0491.7
NM_001027676	442.459	0.446762	0.21555	2.07266	0.0382042	0.311115	smi-1
NM_065978	947.869	-0.626625	0.302402	-2.07216	0.0382505	0.31132	F47D12.6
NM_061604	191.075	-0.836524	0.403873	-2.07125	0.0383352	0.311838	bath-26
NM_058513	56.3835	0.729769	0.352647	2.0694	0.0385081	0.311904	Y71G12A.4
NM_059107	2722.63	-0.503237	0.243082	-2.07024	0.0384303	0.311904	phat-1
NM_060382	4190.76	0.29834	0.14422	2.06865	0.038579	0.311904	mrps-30
NM_060772	957.784	-0.632314	0.305535	-2.06953	0.0384964	0.311904	asah-1
NM_001129661	22.1209	-0.930239	0.449481	-2.06959	0.0384912	0.311904	F16F9.3
NM_061562	11.8412	0.981057	0.474345	2.06823	0.0386181	0.311904	F54D12.1
NM_062867	107.456	-0.780372	0.377305	-2.06828	0.0386141	0.311904	glb-10
NM_067698	387.604	-0.398721	0.19275	-2.0686	0.038584	0.311904	Y41D4B.17
NM_067759	296.783	-0.621673	0.300536	-2.06854	0.0385888	0.311904	arrd-26
NM_001026095	2454.33	-0.440509	0.212909	-2.069	0.0385464	0.311904	unc-44
NM_171094	337.52	-0.913905	0.441673	-2.06919	0.0385286	0.311904	C44B11.4
NM_065521	792.031	-0.521494	0.251859	-2.07058	0.0383982	0.311904	M88.4
NM_001346612	838.626	0.588605	0.284522	2.06875	0.0385692	0.311904	kbp-2
NM_001083292	9.7052	-0.966647	0.467467	-2.06784	0.0386551	0.312032
NM_065749	3011.48	0.351605	0.170078	2.06732	0.0387042	0.312258	Y32H12A.7
NM_001026535	323.47	-0.646687	0.313021	-2.06596	0.0388325	0.312424	Y106G6D.8
NM_071798	36385.3	0.620138	0.300149	2.0661	0.0388193	0.312424	mcm-7
NM_061373	1274.36	0.701619	0.339643	2.06575	0.0388519	0.312424	arrd-1
NM_001026948	16.1255	0.98685	0.477677	2.06594	0.0388343	0.312424
NM_001267522	149.928	-0.642297	0.310808	-2.06654	0.0387774	0.312424	R03C1.1
NM_067333	7100.87	0.373373	0.180668	2.06662	0.0387699	0.312424	cpf-2
NM_077895	57.9121	0.704613	0.341196	2.06513	0.038911	0.312729	poml-1
NM_073917	5359.6	-0.519825	0.251774	-2.06465	0.0389561	0.312762	cpz-2
NM_061501	1228.97	0.624545	0.302508	2.06455	0.0389652	0.312762	btb-10
NM_069478	1949.16	-0.429237	0.207922	-2.06441	0.0389786	0.312762	F01G10.10
NM_076627	3790.9	-0.341439	0.165468	-2.06348	0.039067	0.31314	nnt-1
NM_077288	1942.41	-0.393414	0.190657	-2.06347	0.0390682	0.31314	mlck-1
NM_063412	49.1328	-0.995963	0.482872	-2.06258	0.0391526	0.313646	F54C9.7
NM_001263792	2218.46	-0.385163	0.186768	-2.06225	0.039184	0.313727	cutl-8
NM_077455	149.156	-0.606294	0.294133	-2.06129	0.039275	0.314178	W04G3.7
NM_066088	947.687	-0.574193	0.278571	-2.06121	0.0392829	0.314178	srv-1
NM_058631	5135.35	0.388635	0.188835	2.05807	0.0395834	0.314198	snr-7
NM_058849	10818	0.406725	0.197381	2.06061	0.0393407	0.314198	syf-1
NM_001047180	5899.61	-0.509697	0.247657	-2.05807	0.0395832	0.314198
NM_060622	12119.3	0.381106	0.185112	2.05879	0.0395146	0.314198	R09B3.3
NM_072477	93.953	-0.61198	0.297058	-2.06014	0.0393852	0.314198	C03G6.6
NM_001269285	73.2211	-0.968289	0.470256	-2.05907	0.0394876	0.314198	AC3.5
NM_077776	3317.07	-0.281794	0.136888	-2.05857	0.039535	0.314198	F17H10.1
NM_076763	139.858	0.560906	0.272491	2.05844	0.0395482	0.314198	F41C6.7
NM_077147	113.876	0.64602	0.3137	2.05935	0.0394604	0.314198	B0563.8
NR_051240	18.7289	0.987633	0.479439	2.05997	0.039401	0.314198
NM_069731	395.536	0.60646	0.294396	2.06001	0.0393975	0.314198
NR_056857	66.4991	-0.90592	0.439713	-2.06025	0.0393743	0.314198
NM_001269010	24.2663	0.843546	0.409671	2.05908	0.0394867	0.314198	C49C3.10
NM_171235	12085.9	-0.551827	0.267935	-2.05955	0.0394411	0.314198	aldo-1
NM_075705	877.653	0.393571	0.191298	2.05737	0.0396506	0.314561	che-2
NM_077436	693.629	-0.632761	0.307729	-2.05623	0.0397606	0.315095	col-177
NM_001083207	241.593	-0.968286	0.470864	-2.0564	0.039744	0.315095	F13E9.14
NM_001306227	121.95	0.807048	0.392769	2.05477	0.0399015	0.315134	bath-34
NM_072439	309.822	0.517723	0.251846	2.05571	0.0398102	0.315134	hyls-1
NM_072708	19.8403	-0.95489	0.464751	-2.05463	0.0399149	0.315134	F20D6.2
NM_061268	27.2347	0.879241	0.42773	2.0556	0.0398212	0.315134	K10B4.1
NM_001047324	456.278	0.434722	0.211545	2.05499	0.0398797	0.315134	H20J04.4
NM_067867	218.799	0.485004	0.235978	2.0553	0.0398505	0.315134	Y54G2A.19
NM_065741	813.335	-0.618581	0.301	-2.05509	0.0398702	0.315134	ZK121.2
NM_068065	19524.5	0.620795	0.302349	2.05324	0.0400496	0.316028	pcn-1
NM_058499	61.6783	-0.922673	0.449626	-2.05209	0.0401607	0.316475	Y71G12B.2
NM_068196	6451.68	-0.503334	0.245252	-2.05231	0.0401395	0.316475	F19C7.1
NM_068567	158.535	-0.659276	0.321286	-2.05199	0.0401706	0.316475	mif-4
NM_075500	166.669	-0.915452	0.446336	-2.05104	0.0402634	0.31653	Y113G7B.12
NM_077977	129.522	0.671562	0.327422	2.05106	0.0402612	0.31653	E02H4.5
NM_078365	736.657	0.541826	0.2641	2.05159	0.0402094	0.31653	sdz-2
NM_070061	41.3671	-0.833851	0.406477	-2.05141	0.0402268	0.31653	K08D8.5
NM_059105	13.2527	0.974847	0.476006	2.04797	0.0405627	0.317247	C46H11.3
NM_060291	1395.55	-0.399057	0.194815	-2.04839	0.0405215	0.317247	Y106G6E.4
NM_071707	888.108	-0.790956	0.385915	-2.04956	0.0404071	0.317247	nlp-30
NM_071870	416.538	-0.498939	0.243673	-2.04757	0.0406019	0.317247	tig-2
NM_073748	271.536	-0.819227	0.399877	-2.0487	0.0404918	0.317247	ttr-43
NM_074074	436.431	0.698357	0.341022	2.04784	0.040576	0.317247	end-1
NM_078427	29200.3	-0.575912	0.281145	-2.04845	0.0405155	0.317247	mlc-2
NM_069094	22.1866	0.981496	0.479105	2.04861	0.0405007	0.317247	H23L24.4
NM_001083253	156.361	-0.484093	0.236436	-2.04746	0.0406126	0.317247	Y37A1B.17
NM_066201	1865.33	0.391483	0.191147	2.04807	0.0405534	0.317247	B0361.6
NM_066727	3951.96	0.477266	0.232904	2.0492	0.0404427	0.317247	hcp-3
NM_001268201	396.793	0.444908	0.217156	2.0488	0.0404816	0.317247	Y66D12A.8
NM_001129683	2918.91	0.527112	0.257503	2.04701	0.0406568	0.317256	F59C12.4
NM_068162	69.8445	0.612512	0.299193	2.04721	0.0406371	0.317256	R08C7.8
NM_059092	185.193	0.697827	0.340941	2.04677	0.0406808	0.317276	cil-7
NM_062521	18.257	-0.972781	0.475455	-2.046	0.0407562	0.317696	F59A6.4
NM_060103	18536.9	0.370867	0.181305	2.04554	0.0408021	0.317886	pabp-2
NR_131402	115.285	0.623441	0.304818	2.04529	0.040826	0.317904
NM_078173	5551.94	0.39118	0.191378	2.04401	0.0409523	0.318719	K09E9.3
NM_061148	2380.83	-0.321391	0.157295	-2.04323	0.0410292	0.318981	ttm-5
NM_073212	1843.86	-0.35332	0.172906	-2.04342	0.0410109	0.318981	C51E3.6
NM_001026397	535.659	0.408839	0.200145	2.04271	0.0410808	0.319047	K11D2.5
NM_065959	3107.51	0.454324	0.222411	2.04272	0.0410804	0.319047	bcas-2
NM_001037891	4674.53	0.458914	0.224702	2.04233	0.0411192	0.319177	T23H2.3
NM_073707	1108.07	-0.552005	0.270398	-2.04145	0.0412059	0.319346	K01D12.9
NM_073974	15961.9	0.359988	0.176334	2.0415	0.0412007	0.319346	F53F4.11
NM_076103	84188.7	-0.311461	0.152548	-2.04172	0.0411789	0.319346	nmy-1
NM_062791	1024.85	-0.960693	0.470695	-2.04101	0.0412497	0.319518	B0034.1
NM_059905	2813.65	0.607774	0.297828	2.04068	0.0412822	0.319565	K02B12.2
NM_062442	45.3748	-0.860236	0.421586	-2.04048	0.0413028	0.319565	F41C3.7
NM_064716	366.385	-0.663993	0.32544	-2.0403	0.0413209	0.319565	gst-28
NM_072227	550.247	-0.532024	0.260871	-2.03942	0.0414084	0.319751	T05H4.7
NM_001047744	339.918	-0.605595	0.296965	-2.03928	0.0414218	0.319751	AH9.6
NM_063490	1079.31	0.522586	0.256264	2.03925	0.0414251	0.319751	ddx-19
NM_069251	148.022	0.822397	0.403297	2.03918	0.0414316	0.319751	C10C5.5
NM_171033	7273.85	0.403736	0.198035	2.03871	0.0414788	0.319832
NM_065179	277.757	0.689106	0.338021	2.03865	0.0414854	0.319832	Y54F10AM.11
NM_072253	582.701	0.38013	0.186486	2.03838	0.0415118	0.319868	ubh-1
NM_078326	5361.68	0.377868	0.18549	2.03713	0.041637	0.320665	T20F7.1
NM_062842	126.121	-0.571071	0.280454	-2.03624	0.0417262	0.321017	C30B5.7
NM_067654	284.073	-0.611615	0.300344	-2.03638	0.0417119	0.321017	W09G12.9
NM_058738	161.258	-0.917698	0.45115	-2.03413	0.0419383	0.321068	W01B11.6
NM_061091	7656.62	-0.53279	0.26179	-2.03518	0.0418324	0.321068	pes-7
NM_071100	4534.23	0.403792	0.198486	2.03436	0.0419152	0.321068	dhs-13
NM_073530	602.584	0.466141	0.229118	2.0345	0.0419011	0.321068	duo-1
NM_073899	9.69003	-0.965561	0.474339	-2.03559	0.0417915	0.321068	col-161
NM_075389	611.483	-0.663949	0.326423	-2.03401	0.0419504	0.321068	Y43F8B.9
NM_063791	2061	0.595766	0.292685	2.03552	0.0417989	0.321068	gpd-4
NM_069330	2021.21	-0.325802	0.16006	-2.03549	0.0418016	0.321068	nhr-100
NM_070497	1819.14	0.535348	0.26309	2.03484	0.0418667	0.321068	Y105C5B.9
NM_066151	334.741	0.569797	0.280079	2.03441	0.0419098	0.321068	odd-1
NR_102104	10.355	0.970534	0.477352	2.03316	0.0420362	0.321558
NM_171597	543.214	0.417649	0.20562	2.03117	0.0422374	0.322118	dyf-17
NM_077349	101.643	-0.7826	0.385341	-2.03093	0.0422622	0.322118	C39B10.3
NM_077595	55.854	0.720134	0.354385	2.03207	0.0421467	0.322118	F55G7.1
NM_064298	113.134	-0.950984	0.468085	-2.03165	0.0421893	0.322118	nspe-5
NM_069208	1218.31	0.361008	0.177685	2.03173	0.0421808	0.322118	rab-28
NM_070088	152.038	-0.893217	0.439801	-2.03096	0.0422595	0.322118	K10D11.6
NM_067249	1434.49	0.508149	0.250171	2.03121	0.0422338	0.322118	spin-4
NM_073868	148164	-0.426358	0.209956	-2.0307	0.0422852	0.322127	eat-6
NM_077877	45.9114	0.863955	0.425574	2.03009	0.0423473	0.322434	F54B11.7
NM_077932	4158.31	0.393797	0.194034	2.02953	0.0424046	0.322704	C31E10.5
NM_064194	6471.98	0.396494	0.195387	2.02928	0.0424301	0.322731	rsr-2
NM_001306350	5125.16	0.423266	0.208929	2.02588	0.0427768	0.322778	Y37E3.30
NM_001263440	1175.88	-0.443542	0.218895	-2.02628	0.0427359	0.322778	C30F12.5
NM_072371	54.5339	-0.85151	0.420169	-2.02659	0.0427043	0.322778	srab-4
NM_073813	423.844	-0.477505	0.23557	-2.02702	0.0426602	0.322778	C44H9.6
NM_001129401	664.264	-0.799161	0.394275	-2.02691	0.0426713	0.322778	zip-5
NM_074179	4166.17	0.356797	0.175956	2.02776	0.0425843	0.322778	fntb-1
NM_075971	4587.34	-0.657316	0.324454	-2.02591	0.042774	0.322778	Y102A11A.3
NM_061635	710.59	0.608763	0.300421	2.02636	0.0427275	0.322778	fbxb-17
NM_063344	764.761	0.511456	0.252499	2.02558	0.0428082	0.322778	gei-14
NM_064694	7867.92	0.503808	0.248498	2.02742	0.0426198	0.322778	Y53F4B.9
NM_068577	1256.31	0.516168	0.254602	2.02735	0.0426264	0.322778	exos-2
NM_069742	1454.92	-0.620193	0.305746	-2.02846	0.0425133	0.322778	T01G1.2
NM_001322777	14.0567	0.978162	0.482748	2.02624	0.0427402	0.322778	spe-45
NM_070274	345.727	-0.461365	0.227565	-2.0274	0.0426211	0.322778	Y37A1A.3
NM_064827	2221.3	0.429512	0.211832	2.0276	0.0426006	0.322778	tag-267
NM_065348	10619.2	0.42705	0.21081	2.02576	0.0427895	0.322778	wdr-5.1
NM_065605	2599.96	0.474103	0.233671	2.02894	0.0424649	0.322778	F26A1.1
NM_063307	812.502	0.456441	0.225403	2.025	0.0428676	0.323061	F10B5.2
NM_064455	3718.63	0.498016	0.245973	2.02468	0.0429004	0.323144	csc-1
NM_064477	2795.28	0.354657	0.175216	2.02412	0.0429581	0.323413	2O16
NM_061766	1038.15	0.597189	0.295363	2.02188	0.0431884	0.324847	fbxb-35
NM_064080	6792.23	0.437306	0.216328	2.0215	0.0432278	0.324847	npp-5
NM_069375	1148.02	0.476979	0.235939	2.02162	0.0432155	0.324847	F32B6.3
NM_066610	1401.02	-0.511835	0.253206	-2.02142	0.0432366	0.324847	far-2
NM_071350	73.4602	-0.865592	0.428309	-2.02095	0.0432848	0.324902	R05D8.7
NM_076788	282.688	-0.882109	0.436489	-2.02092	0.0432879	0.324902	B0403.3
NM_001038407	25.7598	-0.926417	0.458508	-2.0205	0.0433313	0.325062	K09H11.9
NM_072508	441.191	-0.583648	0.288985	-2.01965	0.0434198	0.325395	F25E5.8
NM_063799	8790.34	0.653401	0.323514	2.0197	0.0434148	0.325395	R05H5.3
NM_058901	3509.91	0.511841	0.253476	2.01929	0.0434574	0.325476
NM_074637	432.907	0.752199	0.372617	2.0187	0.0435189	0.325476	F14H3.4
NM_068832	4537.63	0.422891	0.209475	2.01881	0.0435066	0.325476	nol-10
NM_001026011	224.358	-0.465122	0.230399	-2.01877	0.0435111	0.325476	C24A1.3
NM_066097	2357.56	0.531559	0.263348	2.01847	0.0435426	0.325489	brd-1
NM_063706	241.829	-0.649853	0.322061	-2.01779	0.0436127	0.325683	T10B9.9
NM_070244	766.111	0.461257	0.228573	2.01798	0.0435929	0.325683	nyn-1
NM_058561	11165.8	0.541469	0.268376	2.01757	0.043636	0.325692	mcm-4
NM_182414	83.4703	-0.90859	0.450397	-2.01731	0.0436632	0.32573	C04E6.13
NM_063540	7895.96	0.470745	0.233384	2.01704	0.0436914	0.325776	T24H10.1
NM_058360	3318.24	0.399374	0.19821	2.0149	0.043915	0.326383	Y65B4A.6
NM_058447	2474.19	0.485134	0.240718	2.01536	0.0438666	0.326383	Y92H12BR.7
NM_060047	5661.56	0.610876	0.303324	2.01394	0.0440161	0.326383	clec-91
NM_060600	73.2663	0.711015	0.353043	2.01396	0.0440136	0.326383	T02G6.4
NM_070982	531.226	-0.817959	0.406058	-2.01439	0.0439686	0.326383	cpr-5
NM_071903	35.062	-0.795691	0.395043	-2.01419	0.0439897	0.326383	srd-33
NM_072372	70.2115	-0.972977	0.482934	-2.01472	0.0439339	0.326383	C33G8.4
NM_073383	55.6721	-0.754439	0.37454	-2.01431	0.0439771	0.326383	F58B4.2
NM_061653	2709.01	0.625354	0.310207	2.01592	0.0438083	0.326383	btb-6
NM_068084	35.7997	-0.972464	0.482661	-2.0148	0.043926	0.326383	drd-50
NM_069435	2305.39	-0.396793	0.197	-2.01417	0.0439914	0.326383	egl-38
NM_001029152	74.1079	-0.817995	0.406238	-2.01358	0.0440533	0.32645	B0403.6
NM_065138	9205.45	0.472682	0.234765	2.01343	0.0440694	0.32645	Y54F10BM.1
NM_073539	583.757	-0.972022	0.482939	-2.01272	0.0441442	0.326506	F35B12.9
NM_001269428	47.7644	-0.788629	0.391862	-2.01252	0.0441655	0.326506	W05E10.5
NM_074585	81.5176	-0.757084	0.376152	-2.01271	0.0441451	0.326506	cdr-1
NM_069389	1804.7	0.423783	0.210532	2.01292	0.0441232	0.326506	F25H8.2
NM_071227	399.546	-0.655089	0.325716	-2.01123	0.0443014	0.326821	nhr-225
NM_001028461	24.1586	-0.940472	0.467667	-2.01099	0.044327	0.326821	srxa-19
NM_001270084	978.475	-0.542819	0.26984	-2.01163	0.0442591	0.326821	K02G10.15
NM_001038439	99.2102	-0.82422	0.409832	-2.01112	0.0443131	0.326821	C25F6.8
[truncated: 48,606 more rows]

## Sheet: GO terms-downregulated genes
Tissue	Expected	Observed	Enrichment Fold Change	P value	Q value
intrinsic component of membrane GO:0031224	1.7	8	4.6	5.2e-05	0.0094
immune system process GO:0002376	0.06	2	33	3.2e-05	0.0094
structural constituent of cytoskeleton GO:0005200	0.029	1	35	0.00039	0.014
glucuronosyltransferase activity GO:0015020	0.021	1	48	0.00021	0.014
polysaccharide metabolic process GO:0005976	0.023	1	43	0.00026	0.014
cell part morphogenesis GO:0032990	0.027	1	38	0.00034	0.014
detection of stimulus GO:0051606	0.11	2	18	0.00019	0.014
neuron projection guidance GO:0097485	0.017	1	58	0.00014	0.014
cell morphogenesis involved in differentiation GO:0000904	0.025	1	39	0.00031	0.014
neuron development GO:0048666	0.035	1	29	0.00057	0.016
cell body GO:0044297	0.034	1	29	0.00056	0.016
aspartic-type peptidase activity GO:0070001	0.041	1	24	0.00081	0.018
tetrapyrrole binding GO:0046906	0.18	2	11	0.00076	0.018
nucleolus GO:0005730	0.046	1	22	0.00099	0.021
neurogenesis GO:0022008	0.048	1	21	0.0011	0.021
cell projection organization GO:0030030	0.056	1	18	0.0015	0.027
nervous system process GO:0050877	0.28	2	7.2	0.0027	0.047
supramolecular complex GO:0099080	0.1	1	10	0.0046	0.074

## Sheet: GO upregulated genes
Tissue	Expected	Observed	Enrichment Fold Change	P value	Q value
immune system process GO:0002376	1.1	27	25	<10^-6	<10^-6
response to biotic stimulus GO:0009607	0.64	16	25	<10^-6	<10^-6
intrinsic component of membrane GO:0031224	32	78	2.5	<10^-6	<10^-6
collagen trimer GO:0005581	0.6	11	18	<10^-6	<10^-6
plasma membrane GO:0005886	6	29	4.8	<10^-6	<10^-6
supramolecular complex GO:0099080	1.8	14	7.7	<10^-6	<10^-6
contractile fiber GO:0043292	0.66	9	14	<10^-6	<10^-6
extracellular region GO:0005576	5.1	22	4.3	<10^-6	<10^-6
extracellular space GO:0005615	2.4	15	6.2	<10^-6	<10^-6
cytoskeleton GO:0005856	3.9	16	4.1	<10^-6	2.1e-05
neuropeptide signaling pathway GO:0007218	0.85	7	8.2	3e-06	7.9e-05
response to toxic substance GO:0009636	0.98	7	7.2	8e-06	0.00019
reproduction GO:0000003	2.8	10	3.5	0.00017	0.0038
structural constituent of cuticle GO:0042302	3.6	11	3.1	0.00034	0.0071
cell projection organization GO:0030030	1	5	4.9	0.00064	0.012
post-embryonic development GO:0009791	1.5	6	3.9	0.00096	0.017
motor activity GO:0003774	1.6	6	3.8	0.0011	0.019
oviposition GO:0018991	0.5	3	6	0.0017	0.028
neuron projection guidance GO:0097485	0.32	2	6.3	0.004	0.06
neuron development GO:0048666	0.63	3	4.8	0.0039	0.06
monovalent inorganic cation homeostasis GO:0055067	0.32	2	6.2	0.0044	0.06
cytoplasm GO:0005737	26	39	1.5	0.0052	0.069
solute:proton antiporter activity GO:0015299	0.36	2	5.6	0.0057	0.07
multicellular organism growth GO:0035264	0.35	2	5.7	0.0055	0.07
ion homeostasis GO:0050801	0.7	3	4.3	0.0056	0.07
molting cycle GO:0042303	0.73	3	4.1	0.0064	0.071
serine-type exopeptidase activity GO:0070008	0.38	2	5.2	0.0068	0.072
glucuronosyltransferase activity GO:0015020	0.38	2	5.3	0.0067	0.072
acid phosphatase activity GO:0003993	0.77	3	3.9	0.0079	0.079
chloride transport GO:0006821	0.42	2	4.8	0.0089	0.086
