# Supplementary material for: A Myt1 family transcription factor defines neuronal fate by repressing non-neuronal genes
Source: eLife. 2019 Aug 6;8:e46703. doi: 10.7554/eLife.46703 (PMC6684318; doi:10.7554/eLife.46703)
Supplement: Supplementary file 3. [file elife-46703-supp3.xlsx]

## Sheet: Sheet1
Strain ID	Genotype	Description
TV21413	ztf-11 (wy1100)	floxed ztf-11::gfp allele
TV64247 ??	ztf-11(wy1077);zif-1(gk117);ujIs113	ztf-11::gfp used for lineage tracing in Figure 1. ujIs113 was obtained from Dr. Zhirong Bao.
TV24725	ztf-11(wy1088); wyIs75; wyEx9617	ztf-11 cKO in Y/PDA in exp-1 marker for Figure 3D. ztf-11 (wy1088) is floxed ztf-11 allele without GFP. Cre was expressed as multicopy transgene using egl-26 promoter with odr-1::gfp coinjection marker.
TV23772	ztf-11(wy1088);kuIs36;wyEx9617	ztf-11 cKO in Y/PDA in egl-26 marker for Fig. 3E. kuIs36 transgene was obtained from cgc.
TV22189	ztf-11(wy1100);wyIs592;stIs10637;wyEx8881. stIs10637 transgene was obtained from CGC.	ztf-11 cKO in seam cells in PVD::gfp and lin-32::mCherry marker for Figure 4C, Figure 4-figure supplement 2A-B, and Figure 8F-G
TV23483	ztf-11(wy1088);wIs78;stIs10637;unc-119;wyEx8881	ztf-11 cKO in seam cells in seam cell::gfp and lin-32::mCherry marker for Figure 4D. wIs78 transgene was obtained from CGC.
TV23837	ztf-11(wy1100); eri-1(mg366); oxIs322; ynIs49	ztf-11::gfp in RNAi-sensitive eri-1 background used for RNA-seq experiment.
TV22873	wyIs592;wyEx9344	nhr-81::EnR-ZF multicopy transgene used for Figure 10A-B. Coinjected with unc-122::mCherry.
TV22648	wyEx9272;wyIs592	nhr-81::VP64-ZF multicopy transgene used for Figure 10A-B. Coinjected with unc-122::mCherry.
TV15911	wyIs592 III	wild type for Figure 10C-D
TV15921	wyIs594 V	wild type for Figure 10C-D
TV23789	lin-53(n3368)/hT2 I; wyIs592/hT2 III	For Figure 10C-D. lin-53 mutant was obtained from CGC.
TV24134	rba-1(n5418)/hT2 I; wyIs594 V	For Figure 10C-D. rba-1 mutant was obtained from CGC.
TV24136	lin-37(tm2061) III; wyIs594 V	For Figure 10C-D. lin-37 mutant was obtained from CGC.
TV24137	lin-52(tm5674) III; wyIs594 V	For Figure 10C-D. lin-52 mutant was obtained from CGC.
TV24138	lin-9(n942)/hT2 III; wyIs594 V	For Figure 10C-D. lin-9 mutant was obtained from CGC.
	wyIs592 III; lin-54(n3423)/nT1 IV	For Figure 10C-D. lin-54 mutant was obtained from CGC.
TV24130	wyIs592 III; let-418(ar114)/nT1 V	For Figure 10C-D. let-418 mutant was obtained from CGC.
TV24131	wyIs592 III; lin-40(gk255)/nT1 V	For Figure 10C-D. lin-40 mutant was obtained from CGC.
TV24132	egl-27(ok1670) II; wyIs592 III	For Figure 10C-D. egl-27 mutant was obtained from CGC.
TV24133	dcp-66(gk370)/hT2 I; wyIs594 V	For Figure 10C-D. dcp-66 mutant was obtained from CGC.
TV24129	sin-3(tm1276) I; wyIs592 III; him-5 V	For Figure 10C-D. sin-3 mutant was obtained from Dr. Shohei Mitani
TV24135	wyIs592 III; spr-1(ok2144) V	For Figure 10C-D. spr-1 mutant was obtained from CGC.
TV23825	wyIs592; hda-1(ok1595) V/nT1 [qIs51] (IV;V)	For Figure 10C-D. hda-1 mutant was obtained from CGC.
TV24243	lin-9(wy1224); ztf-11(wy1100)	mCherry::lin-9 knockin in used for SiMPull experiment (Figure 10G)
TV24244	lin-52(wy1225); ztf-11(wy1100)	lin-52::mCherry knockin in used for SiMPull experiment (Figure 10G)
TV24030	ztf-11(wy1100); rba-1(wy1212)	rba-1::mCherry knockin in used for SiMPull experiment (Figure 10G)
TV24028	ztf-11(wy1100); sin-3(wy1210)	sin-3::mCherry knockin in used for SiMPull experiment (Figure 10G)
TV24033	ztf-11(wy1100); let-418(wy1215)	let-418::mCherry knockin in used for SiMPull experiment (Figure 10G)
TV24025	ztf-11(wy1100); egl-27(wy1207)	egl-27::mCherry knockin in used for SiMPull experiment (Figure 10G)
TV24729	ztf-11(wy1100); ujIs113	H2B::mCherry negative control used for SiMPull experiment (Figure 10G)
TV21172	ztf-11 (wy1077) I; zif-1 (gk117) III; glo-1 (zu391) X	ztf-11::gfp in glo-1 background used in Figure 1-figure supplement 1.
TV22518	wyEx9229	ztf-11 wild type transcriptional marker transgene used for Figure 2A-B
TV22617	hlh-2(tm1768); wyEx9229	ztf-11 wild type transcriptional marker transgene under hlh-2 background. Used for Figure 2A-B. hlh-2 mutant was obtained from Dr. Shohei Mitani.
TV22516	wyEx9227	∆E-box ztf-11 transcriptional marker transgene used for Figure 2B.
TV22748	ztf-11(wy1100);syIs63;wyEx9308	egl-26::mRuby-PH transgene used for labeling rectal epithelium in Figure 3C. odr-1::mCherry was used as coinjection marker to generate multicopy array. syIs63 transgene was obtained from CGC.
TV24727	ztf-11(wy1100); syIs63; gaIs245; wyEx9617	ztf-11 cKO in Y/PDA in cog-1 col-34 double label for Figure 3-figure supplement 1. gaIs245 transgene was obtained from CGC.
TV24728	ztf-11(wy1100); syIs63; wyEx9617	ztf-11 cKO in Y/PDA in cog-1 marker. ztf-11 (wy1088) is floxed ztf-11 allele without GFP.
TV23307	ztf-11(wy1100);wyIs592;stIs10637;wyEx9447	ram-5::mCherry-PH transgene used to label glial cells in Figure 4-figure supplement 1B
TV24128	ztf-11(wy1088); wyIs692; wyEx8881	ztf-11 cKO in seam cells in PDE marker background for Figure 4-figure supplement 2D
TV24637	ztf-11(wy1088); otIs314; wyEx8881	ztf-11 cKO in seam cells in panneuronal marker background for Figure 4-figure supplement 2E. otIs314 transgene was obtained from CGC.
TV24631	ztf-11(wy1088); maIs188; wyEx8881	ztf-11 cKO in seam cells in glial marker background for Figure 4-figure supplement 2F. maIs188 transgene was obtained from CGC.
TV21308	wyEx8756; wyIs592	ZTF-11 seam cell gain of function transgene in PVD marker background for Figure 5A-B. nhr-81::ztf-11::gfp transgene was generated with unc-122::mCherry and myo-2::mCherry coinjection markers.
TV22131	lin-32(u282);wyEx8756;wyIs592	ZTF-11 seam cell gain of function transgene with PVD marker under lin-32 background for Figure 5B. lin-32 mutant was obtained from CGC.
TV23495	wyIs692;wyEx8756	ZTF-11 seam cell gain of function transgene with PDE marker for Figure 5C
TV23508	maIs188; wyEx8756	ZTF-11 seam cell gain of function transgene with glial marker for Figure 5D
TV23890	wIs78; wyEx9654	ZTF-11 seam cell gain of function transgene with seam cell marker for Figure 5E-F. nhr-81::ztf-11::mRuby transgene was generated with unc-122::mCherry and myo-2::mCherry coinjection markers.
TV24175	lin-32(u282); wIs78; wyEx9654	ZTF-11 seam cell gain of function transgene with seam cell marker under lin-32 background for Figure 5F. nhr-81::ztf-11::mRuby transgene was generated with unc-122::mCherry and myo-2::mCherry coinjection markers.
TV22508	ztf-11(tm2315)/hT2;otIs314	ztf-11 deletion mutant in panneuronal marker background used for Figure 7A. ztf-11 mutant was obtained from Dr. Shohei Mitani.
TV22263	ztf-11(wy1100); lin-32(u282); wyIs592	For Figure 8A.
TV21269	lin-22(n372) V; ztf-11(wy1077) I	For Figure 8A. lin-22 mutant obtained from CGC.
MBA136	icbEx39	lin-22 transcriptional marker transgene used in For Figure 8B-C. icbEx39 transgene was obtained from Dr. Michalis Barkoulas.
TV23815	ztf-11(wy1088); wyEx8881; icbEx39	ztf-11 cKO in seam cells in lin-22 transcriptional marker background used in Figure 8B-C.
TV21779	lin-22(n372); ztf-11(wy1100); wyIs592; wyEx8881	ztf-11 cKO in seam cells in PVD marker under lin-22 background for Figure8 D-E
TV24851	lin-52 (tm5674) III; wyIs594 V; wyEx8756	ZTF-11 seam cell gain of function transgene under lin-52 mutant background used in Figure 8F
	unc-86(ot893); ztf-11(tm2315)/hT2	unc-86::mNeonGreen marker in ztf-11(tm2315) background used in Figure 6C-D.
	otIs313; ztf-11(tm2315)/hT2	SEM-2::YFP marker in ztf-11(tm2315) background used in Figure 6E.
	wgIs387; ztf-11(tm2315)/hT2	LIM-6::GFP marker in ztf-11(tm2315) background used in Figure 6F.
	cyIs4	Aminergic neuron marker used in Figure 6H and Figure 7F. Obtained from CGC.
TV21215	ztf-11(tm2315)/hT2; cyIs4	Aminergic neuron marker in ztf-11(tm2315) background used in Figure 7F
LX929	vsIs48	Cholinergic neuron marker used in Figure 6H. Obtained from CGC.
TV22130	ztf-11(wy1100);vsIs48;tmIs1027	Cholinergic neuron marker in ztf-11 epidermal Cre background used in Figure 6H. tmIs1027 was obtained from Dr. Shohei Mitani.
TV21780	ztf-11(wy1100); tmIs1027; cyIs4	Aminergic neuron marker in ztf-11 epidermal Cre background used in Figure 6G-H
TV22579	ztf-11(wy1100);tmIs1027;wyIs75	GABAergic neuron marker in ztf-11 epidermal Cre background used in Figure 6H
TV1204	wyIs75	GABAergic neuron marker used in Figure 6H
OH13470	him-5(e1490) V; otIs354	Cholinergic neuron marker used in Figure 7C. Obtained from CGC.
OH12312	otIs388 pha-1(e2123) III; him-5(e1490) V	Glutamatergic neuron marker used in Figure 7D. Obtained from CGC.
OH13105	him-5(e1490) otIs564 V	GABAergic neuron marker used in Figure 7E. Obtained from CGC.
	otIs354; ztf-11(tm2315)/hT2	Cholinergic neuron marker in ztf-11(tm2315) background used in Figure 7C.
	otIs388; ztf-11(tm2315)/hT2	Glutamatergic neuron marker in ztf-11(tm2315) background used in Figure 7D
	otIs564; ztf-11(tm2315)/hT2	GABAergic neuron marker in ztf-11(tm2315) background used in Figure 7E
TV22178	wyIs592;stIs10637;wyEx8756	ZTF-11 seam cell gain of function in LIN-32 transcriptional reporter background, used in Figure 5-figure supplement 1
TV25079	ztf-11(wy1100); wyEx9990	ZTF-11 transcriptional reporter in endogenous ZTF-11::GFP knockin background used to show their colocalization in Figure 2-figure supplement 1
OH15227	unc-86(ot893) III	unc-86::mNeonGreen marker used in Figure 6C-D. Obtained from CGC.
OH9995	otIs313	SEM-2::YFP marker used in Figure 6E. Obtained from CGC.
OP387	unc-119(tm4063) III; wgIs387	LIM-6::GFP marker used in Figure 6F. Obtained from CGC.
