# Supplementary material for: A Myt1 family transcription factor defines neuronal fate by repressing non-neuronal genes
Source: eLife. 2019 Aug 6;8:e46703. doi: 10.7554/eLife.46703 (PMC6684318; doi:10.7554/eLife.46703)
Supplement: Supplementary file 4. [file elife-46703-supp4.xlsx]

## Sheet: Constructs
Name	Description	Notes
pJL152	pegl-26::Cre	To express Cre recombinase in rectal epithelial cells for ztf-11 cKO
pJL096	pnhr-81::Cre	To express Cre recombinase in seam cells for ztf-11 cKO
pJL142	pnhr-81::vp64::ztf-11(217-360)	To express VP64::ZF transcriptional activator fusion protein in seam cells
pJL145	pnhr-81::EnR::ztf-11(217-360)	To express EnR::ZF transcriptional repressor fusion protein in seam cells
pJL127	pztf-11::his::gfp	To express ztf-11 transcriptional marker with his::gfp
pJL128	pztf-11::his::mcherry	To express ztf-11 transcriptional marker with his::mcherry
pJL148	pztf-11(-Ebox)::his::gfp	To express ztf-11 ∆E-box transcriptional marker with his::gfp
pJL157	pegl-26::mruby::ph	To label rectal epithelial cells with cell morphoogy marker (mRuby::PH)
pJL161	pram-5::mruby::ph	To label PDEso and PDEsh glial cells with cell morphology marker (mRuby::PH)
pJL084	pnhr-81::ztf-11::gfp	To express ZTF-11::GFP in seam cells
pJL167	pnhr-81::ztf-11::mruby	To express ZTF-11::mRuby in seam cells

## Sheet: Oligos
Name	Sequence	Notes
ztf-11(∆E-box)	tgtacactacctactttctggggtaatctagaaattcagactttatttgttttgcttctaaatttttcaactttgctaggttgtattctgctatatcaacagattatACattAgcaagaaaatgtttattcatttttctaccgttttgtagttagttactttttgatatctgttaaaaaactatttgttaggtgaacttgtgtaaagtttcaaaatccaaaaattatcagtgaatcctgaaaaattaACattAtgtatcgtccattgacaacttttcacattttcaaaattattatacatacaattagcttcaaaagtttgaaaaactccatatctagactatactattcatagctctttattcaaaagtgccatagaACggtAtcgcattaACagtAt…	partial ztf-11 promoter sequence with mutations in E-box sequences (CAnnTG -> ACnnTA)
CD.Cas9.BLGD4223.AA	/AltR1/rArA rArGrA rCrArU rUrCrA rArGrU rUrUrC rCrArU rGrUrU rUrUrA rGrArG rCrUrA rUrGrC rU/AltR2/	crRNA for mCherry insertioninto let-418 locus
CD.Cas9.YTDR9145.AA	/AltR1/rUrU rUrArG rArCrG rArUrU rArArA rUrCrA rUrUrU rGrUrU rUrUrA rGrArG rCrUrA rUrGrC rU/AltR2/	crRNA for mCherry insertioninto rba-1 locus
let-418_mcherry_F	GCTGCCGACGCCGAACCAGCTTCCGCCGAAGATCAAGCTCCAACAGATGAGCCAGAACCAATGGAAACTGGAAGAGGCAGGATGGTCTC	Used for PCR amplification of mCherry donor with homology arms flanking let-418 crRNA sites.
let-418_mcherry_R	ggtttaaagtttgaaaaaatacagtaaaacccaataaaattaaaaagacatTCAAGTTTCTTACTTATACAATTCATCCATGCCACC	"
rba-1_mcherry_F	ggtttttcagGTGTGGGAAGTTTCAAACAGTTTAGTTTCGTCGGAAAAATGGGAGACCGAAATGATTGGAAGAGGCAGGATGGTCTC	Used for PCR amplification of mCherry donor with homology arms flanking rba-1 crRNA sites.
rba-1_mcherry_R	caaagatcagaagtgagaaaattagtaaaattcgacaaagtgcaatttagacgaTTAAATCATTTACTTATACAATTCATCCATGCCACC	"
CD.Cas9.XJBP6724.AA	/AltR1/rUrA rGrArC rCrArC rUrArU rUrCrA rArUrU rCrArC rGrUrU rUrUrA rGrArG rCrUrA rUrGrC rU/AltR2/	crRNA for mCherry insertioninto lin-52 locus
CD.Cas9.XDSW7129.AA	/AltR1/rUrC rArGrA rUrArA rArArA rUrGrU rCrGrU rCrUrG rGrUrU rUrUrA rGrArG rCrUrA rUrGrC rU/AltR2/	crRNA for mCherry insertioninto lin-9 locus
mcherry_lin-9_F	ccgcattctttcattgatttttgtctcgtggtctgaaattattcaaaaatttgttatttttcagataaaaATGGTCTCAAAGGGTGAAGAAG	Used for PCR amplification of mCherry donor with homology arms flanking lin-9 crRNA sites.
mcherry_lin-9_R	cAGGATCAGACGTGTCACTTGCTGCCTTTTTCCGCGGACTTCTCACCGCAGACGACATCCTGCCTCTTCCCTTATACAATTCATCCATGCCACC	"
lin-52_mCherry_F	GCCAACACCACCGAAAAATGTAGCGGAAGAAACGACAGGAAGCCAGGGAAGAGGCAGGATGGTCTC	Used for PCR amplification of mCherry donor with homology arms flanking lin-52 crRNA sites.
lin-52_mCherry_R	gtgaatgttaatgaatgatgagatcattattttttgatagaccactattcaatTCACTTATACAATTCATCCATGCCACC	"
CD.Cas9.XVVS9229.AA	/AlTR1/rArUrUrUrCrArArUrArCrArUrUrArCrArUrUrArArGrUrUrUrUrArGrArGrCrUrArUrGrCrU/AlTR2/	crRNA for mCherry insertioninto sin-3 locus
sin-3_mcherry_F	GGTTGTAATGTTGAATTGATGACTGGATTCCAACAATTATCAGCTATCGTGCCTTTAATGGGAAGAGGCAGGATGGTCTC	Used for PCR amplification of mCherry donor with homology arms flanking sin-3 crRNA sites.
sin-3_mcherry_R	cgagattcaaagtgaggccaaatagtcaaaaaataaatatgcgagtgaatagtaaaagcaatttcaatacaTTACTTATACAATTCATCCATGCCACC	"
CD.Cas9.LNVQ0114.AA	/AlTR1/rArArCrGrGrUrGrUrUrUrArCrUrGrArUrGrUrUrGrGrUrUrUrUrArGrArGrCrUrArUrGrCrU/AlTR2/	crRNA for mCherry insertioninto egl-27 locus
egl-27_mcherry_F	GCCAATCAAGCCGAAATGATGCGTCGGATTCATCCAGAACCTGCGATGCGTCCTCAACATCAGGGAAGAGGCAGGATGGTCTC	Used for PCR amplification of mCherry donor with homology arms flanking egl-27 crRNA sites.
egl-27_mcherry_R	ccgaaaaccgggacaaattgtttgagatgggtttgtgagagggcaacggtgtTTACTGATGTTACTTATACAATTCATCCATGCCACC	"
